# Supplementary material for: Systematic Influence of Perceived Grasp Shape on Speech Production
Source: PLoS One. 2017 Jan 19;12(1):e0170221. doi: 10.1371/journal.pone.0170221 (PMC5245887; doi:10.1371/journal.pone.0170221)
Supplement: S1 Table — (XLSX) [file pone.0170221.s001.xlsx]

## Sheet: Sheet1
subject	block	grip	voc_resp	RT	dB	f0	f1	f2	mapping	voc_err
1	1	2	i	528.7	89.5407	119.67	277.79	2224.88	1	1
1	1	2	i	526.8	89.201	124.85	272.4	2208	1	1
1	1	1	i	499.6	88.8129	126.94	268.17	2173.4	1	1
1	1	1	a	565.7	87.0002	112.79	480.12	990.19	1	1
1	1	2	a	580.7	87.877	113.43	519.44	989.07	1	1
1	1	2	a	505.6	86.9949	116.79	500.89	957	1	1
1	1	2	i	624.6	90.8221	134.34	299.69	2280.12	1	1
1	1	2	a	391.5	89.2255	109.11	553.4	996.02	1	1
1	1	1	i	472.9	88.9428	129.14	278.99	2151.52	1	1
1	1	1	a	587.6	87.0345	106.77	497.37	1005.74	1	1
1	1	1	i	791	89.7423	147.22	301.96	2183.3	1	1
1	1	2	a	465.5	86.4955	109.54	552.26	952.97	1	1
1	1	2	i	558	89.3748	141.79	289.63	2167.38	1	1
1	1	1	i	417.4	88.5425	130.39	264.37	2195.15	1	1
1	1	1	a	532.5	87.8303	114.18	555.32	939.58	1	1
1	1	1	a	558	86.1509	115.44	467.39	933.63	1	1
1	1	1	a	526.8	86.1472	113.99	503.48	959.18	1	1
1	1	2	i	484	88.1146	139.97	278.16	2242.8	1	1
1	1	2	a	534.5	86.4145	114.23	487.29	968.98	1	1
1	1	1	i	495.1	89.9476	147.55	311.38	2173.14	1	1
1	1	2	i	526.8	89.6023	157.35	326	2199.98	1	1
1	1	2	i	595	89.4118	143.11	300.26	2175.51	1	1
1	1	2	i	606.1	90.5798	149.54	321.35	2171.34	1	1
1	1	2	i	624.6	88.7323	140.95	288.52	2182.37	1	1
1	1	2	a	555.7	87.9239	117.83	517.29	1001.44	1	1
1	1	2	i	643.1	89.5168	150.68	306.5	2143.85	1	1
1	1	2	a	536.4	86.9885	118.26	531.63	959.31	1	1
1	1	2	i	659.2	90.0154	158.85	333.56	2113.76	1	1
1	1	1	a	607.6	87.2654	113.93	512.2	971.68	1	1
1	1	2	a	648.9	87.5541	118.2	494.51	989.26	1	1
1	1	1	i	594.7	88.2725	134.73	276.21	2156.7	1	1
1	1	1	a	488.2	86.8573	115.76	543.35	985.18	1	1
1	1	1	a	558.6	87.7144	119.7	517.97	1000.43	1	1
1	1	1	i	555.7	88.8607	142.23	303.25	2168.78	1	1
1	1	1	a	463.2	87.2982	112.86	530.98	998.99	1	1
1	1	2	a	617.9	87.3864	115.85	535.82	975.24	1	1
1	1	1	a	455.4	85.9741	113.61	483.35	934.78	1	1
1	1	1	i	514.8	91.0261	146.51	326.56	2217.11	1	1
1	1	1	i	540.6	89.7291	135.68	295.03	2173.39	1	1
1	1	2	a	511.3	87.4896	119.67	562.51	1029.12	1	1
1	1	2	i	603.9	90.75	145.33	326.66	2076.93	1	1
1	1	1	i	690.2	90.0718	140.15	297.14	2239.2	1	1
1	1	1	i	643.7	89.9898	136.96	288.82	2224.59	1	1
1	1	2	a	630.8	87.3465	116.2	484.98	975.48	1	1
1	1	2	a	651.5	88.2074	112.01	540.83	969.92	1	1
1	1	1	a	748.4	87.5578	117.81	499.74	998.23	1	1
1	1	1	a	627	86.9802	117.95	427.24	979.36	1	1
1	1	1	i	625.7	91.1671	147.06	346.69	2023.53	1	1
1	1	1	i	528.7	90.6078	146.19	330.59	2400.91	1	1
1	1	2	a	704.1	88.0999	110.94	531.59	989.38	1	1
1	1	2	i	625.1	90.8591	160.69	386.62	2189.96	1	1
1	1	2	i	636	89.8617	139.86	299.21	2204.01	1	1
1	1	2	i	534.5	89.3185	131.62	298.36	2211.97	1	1
1	1	2	i	447.7	90.5632	139.01	301.44	2190.39	1	1
1	1	2	i	447.7	89.3959	137.01	288.57	2172.87	1	1
1	1	1	i	1110.6	90.5221	143.76	324.22	2337.65	1	1
1	1	1	i	512.2	90.7458	136.68	307.31	2165.45	1	1
1	1	2	i	380.6	90.3157	139.3	297.08	2186.1	1	1
1	1	1	i	470.9	89.7425	138.19	286.48	2190.6	1	1
1	1	1	a	478.7	88.4573	118.74	557.02	1019.1	1	1
1	1	1	a	501.9	89.7276	126.38	587.43	1049.81	1	1
1	1	1	i	488.2	90.7365	147.92	328.12	2226.25	1	1
1	1	1	a	409.2	87.8685	116.22	532.81	958.54	1	1
1	1	2	i	430.4	90.0054	146.44	305.54	2171.55	1	1
1	1	1	a	418.8	88.0159	120.53	543.13	974.48	1	1
1	1	2	i	488.2	90.4353	148.91	313.88	2181.55	1	1
1	1	1	i	463.2	89.4772	137.91	291.71	2170.38	1	1
1	1	1	a	362.6	87.7494	115.01	513.27	1002.15	1	1
1	1	1	i	434.8	89.2871	141.94	287.52	2157.75	1	1
1	1	2	a	468.3	86.8932	110.08	532.55	967.24	1	1
1	1	1	a	512.2	88.7803	112.85	565.82	1008.43	1	1
1	1	2	i	540.6	90.5332	131.73	288.14	2200.62	1	1
1	1	1	a	445.1	86.3794	106.13	505.65	904.36	1	1
1	1	1	a	476.1	87.5047	109.47	527.03	1006.22	1	1
1	1	2	a	568.9	88.0485	109.64	538.91	977.35	1	1
1	1	2	a	542.2	87.6945	109.03	562.37	970.68	1	1
1	1	1	i	470.9	89.4805	129.17	295.51	2159.74	1	1
1	1	1	i	588.5	89.7615	127.75	291.4	2197.45	1	1
1	1	2	i	596.2	89.5324	127.96	292.61	2168.36	1	1
1	1	1	a	499.8	86.5235	110.18	583.88	859.36	1	1
1	1	2	a	509.6	87.5232	111.53	571.69	931.87	1	1
1	1	2	i	655.9	89.5958	130.6	279.74	2167.87	1	1
1	1	2	a	491.5	87.2667	109.31	574.39	906.31	1	1
1	1	2	a	587	87.7578	112.24	559.89	1007.14	1	1
1	1	1	i	458	90.1882	138.1	296.73	2170.35	1	1
1	1	2	a	532.8	87.7131	115.06	548.91	999.18	1	1
1	1	2	a	470.9	89.8181	116.01	632.64	924.95	1	1
1	1	2	i	565.3	90.6647	141.74	312.94	2047.5	1	1
1	1	1	a	524.8	84.7998	110.96	514.81	931.81	1	1
1	1	2	a	592.3	85.7891	111.52	493.2	962.59	1	1
1	1	2	a	421.9	88.7936	123.02	576.95	1013.55	1	1
1	1	2	a	521	84.551	113.88	525.55	789.81	1	1
1	1	1	a	589.6	86.4919	113.69	532.15	990.1	1	1
1	1	1	i	534.5	87.486	132.27	296.14	2297.04	1	1
1	1	1	a	569.2	87.6242	117.18	564.21	841.69	1	1
1	1	1	i	540.3	88.9263	133.84	280.6	2153.24	1	1
1	1	2	i	576.7	87.9963	130.34	292.04	2232.69	1	1
1	1	1	a	526.8	88.0495	120.99	611.39	891.14	1	1
1	1	2	a	530.2	86.5442	115.04	548.45	951.28	1	1
1	1	1	i	460.6	90.1082	143.67	304.08	2181.74	1	1
1	2	1	ka	562.5	88.8214	120.17	532.83	1088.04	1	1
1	2	1	ka	459.3	88.6579	121.55	473.72	1081.94	1	1
1	2	2	ti	564.2	89.2508	131.85	321.24	2213.54	1	1
1	2	2	ka	523.2	87.4675	107.85	491.18	1050.78	1	1
1	2	2	ka	459.3	88.839	119.5	474.33	1049.92	1	1
1	2	1	ka	606.8	88.1919	113.85	525.82	1053.54	1	1
1	2	2	ka	467.5	87.6169	111.35	508.9	1054.54	1	1
1	2	2	ti	662.5	90.3302	143.59	320.91	2267.91	1	1
1	2	1	ti	698.5	89.5725	139.5	330.76	2235.86	1	1
1	2	1	ti	615	89.9968	129.62	389.02	2143.18	1	1
1	2	2	ka	577.3	87.4665	109.62	519.29	1051.22	1	1
1	2	1	ti	693.6	88.782	140.89	307.92	2269.51	1	2
1	2	2	ti	678.9	90.6303	135.71	312.49	2222.29	1	1
1	2	1	ka	524.9	89.6478	115.69	561.11	1068.93	1	1
1	2	2	ti	505.2	89.18	139.04	327.01	2212.08	1	1
1	2	2	ti	583.8	89.881	142.43	310.86	2246.39	1	1
1	2	2	ti	587.1	90.8886	138.01	336.75	2256.4	1	1
1	2	1	ti	659.2	90.1874	136.51	332.79	2199.25	1	1
1	2	2	ka	505.2	87.0684	106.43	504.51	1048.69	1	1
1	2	2	ti	505.2	88.5098	140.21	308.32	2315.82	1	1
1	2	2	ti	542.9	88.046	144.42	329.98	2314.24	1	1
1	2	1	ka	567.5	87.9454	114.7	495.93	1058.11	1	1
1	2	1	ti	580.6	90.0878	156.53	326.58	2189.95	1	1
1	2	1	ti	451.1	89.737	145.79	318.33	2251.01	1	1
1	2	2	ti	665.8	88.5019	150.79	323.71	2258.64	1	1
1	2	1	ti	692	90.0125	141.3	332.05	2220	1	1
1	2	1	ka	554.4	86.7059	111.69	488	1000.91	1	1
1	2	2	ti	642.8	90.0629	137.24	325.87	2224.49	1	1
1	2	1	ti	605.2	90.2216	132.24	376.02	2232.58	1	1
1	2	1	ka	590.4	88.5328	115.03	515.95	1042.59	1	1
1	2	2	ka	649.4	88.1819	115.85	480.23	1060.99	1	1
1	2	2	ka	574	89.1014	112.65	539.14	1089.72	1	1
1	2	2	ti	547.8	88.6615	145.35	338.03	2202.04	1	1
1	2	2	ka	480.6	87.6627	108.04	474.38	1059.48	1	1
1	2	2	ti	533.1	90.0517	132.2	330.75	2207.8	1	1
1	2	2	ka	637.9	86.7451	103.65	490.03	1020.96	1	1
1	2	1	ti	572.4	90.7479	133.2	322.93	2224.53	1	1
1	2	2	ti	657.6	89.5992	132.23	304.88	2213.7	1	1
1	2	1	ka	582.2	85.9993	105.09	460.14	1024.87	1	1
1	2	2	ti	608.4	89.9326	141.26	321.85	2268.53	1	1
1	2	1	ka	493.7	88.4874	109.74	533.01	1042.48	1	1
1	2	2	ti	426.6	89.6821	138.94	357.24	2230.54	1	1
1	2	1	ti	497	90.5803	135.07	349.74	2214.93	1	1
1	2	2	ti	659.2	90.3714	134.9	377.44	2261.19	1	1
1	2	2	ti	505.2	89.9103	126.1	367.6	2257.5	1	1
1	2	1	ti	598.6	89.7895	137.37	364.08	2221.49	1	1
1	2	1	ti	462.6	89.9647	132.72	365.02	2240.19	1	1
1	2	2	ti	415.1	89.5243	145.39	321.51	2239.47	1	1
1	2	1	ka	544.5	88.4494	111.37	537.49	1087.86	1	1
1	2	1	ti	536.3	91.1936	142.9	344.68	2223.24	1	1
1	2	2	ka	418.4	88.9906	108.37	545.48	1064.6	1	1
1	2	2	ka	513.4	88.9625	112.27	552.35	1071.52	1	1
1	2	1	ka	601.9	89.7562	116.98	590.04	1074.17	1	1
1	2	2	ka	570.7	88.7522	114.49	539.98	1048.06	1	1
1	2	2	ka	615	89.4352	115.1	569.14	1088.95	1	1
1	2	1	ka	690.4	89.0335	119.28	554.18	1074.94	1	1
1	2	1	ka	541.2	88.6192	119.4	583.62	1030.15	1	1
1	2	1	ti	559.3	90.6561	145.16	326.8	2263.59	1	1
1	2	2	ka	569.1	88.8144	118.66	538.39	1106.55	1	1
1	2	2	ti	513.4	90.1507	140.65	309.08	2288.68	1	1
1	2	1	ka	528.1	86.2949	111.05	443	1005.27	1	1
1	2	1	ti	567.5	89.1548	132.83	321.49	2348.94	1	1
1	2	2	ti	570.7	90.3384	138.23	323.59	2255.3	1	1
1	2	1	ti	680.5	89.1791	142.26	300.12	2272.2	1	1
1	2	2	ti	556	87.8591	141.41	325.69	2277.29	1	1
1	2	2	ka	564.2	86.4599	111.49	479.09	1013.06	1	1
1	2	1	ti	506.8	88.5497	141.33	306.54	2345.53	1	1
1	2	1	ti	583.8	87.5221	142.35	334.85	2260.39	1	1
1	2	1	ti	629.7	87.338	144.85	304.18	2279.21	1	1
1	2	2	ka	606.8	85.6518	113.27	451.06	1031.35	1	1
1	2	1	ti	700.2	88.1239	144.96	294.36	2320.61	1	1
1	2	1	ka	575.7	85.9524	108.41	427.94	1013.48	1	1
1	2	1	ti	442.9	87.3526	153.99	303.32	2292.59	1	1
1	2	2	ti	498.6	87.7108	134.59	342.93	2315.54	1	1
1	2	1	ka	726.4	86.2726	109.37	521.16	1038.44	1	1
1	2	1	ka	539.6	85.5222	108.16	445.37	1037.47	1	1
1	2	2	ti	465.9	87.5787	142.11	332.42	2300.58	1	1
1	2	1	ti	464.2	88.2288	142.91	326.13	2255.77	1	1
1	2	2	ka	587.1	85.7103	105.53	469.91	1035.8	1	1
1	2	1	ti	588.8	88.0792	142.43	310.16	2335.53	1	1
1	2	2	ka	480.6	84.419	107.81	443.12	984.51	1	1
1	2	1	ti	485.5	87.0681	127.17	330.1	2320.38	1	1
1	2	1	ka	595.3	87.2285	104.04	458	990.02	1	1
1	2	1	ka	559.3	86.5035	105.46	456.65	1041.84	1	1
1	2	2	ka	670.7	86.8087	104.33	512.13	1078.69	1	1
1	2	1	ti	495.4	88.6008	143.45	342.06	2243.22	1	1
1	2	2	ka	518.3	83.7269	91.05	429.18	960.06	1	1
1	2	2	ti	587.1	89.3619	157.05	316.43	2296.29	1	1
1	2	2	ka	529.8	86.3403	101	472.04	1053.52	1	1
1	2	1	ka	580.6	86.5568	100.12	479.56	1080.34	1	1
1	2	1	ka	582.2	86.129	98.53	466.07	921.44	1	1
1	2	1	ka	636.3	86.8351	99.62	447.86	1049.92	1	1
1	2	1	ka	588.8	86.9379	105.03	417.53	1070.75	1	1
1	2	1	ka	608.4	87.2051	101.77	468.53	1077.94	1	1
1	2	2	ti	598.6	88.6827	144.59	331.29	2249.31	1	1
1	2	2	ka	538	85.5226	104.72	389.56	958.82	1	1
1	2	2	ka	610.1	88.5397	113.83	517.28	1066.97	1	1
1	2	2	ka	649.4	88.0048	108.89	503.49	1130.47	1	1
1	2	1	ti	572.4	88.7601	143.79	341.12	2225.16	1	1
1	2	2	ka	539.6	87.5117	103.11	448.5	1033.94	1	1
2	1	2	i	829.5	87.0332	207.78	340.73	2986.05	1	1
2	1	2	a	576.7	80.5226	164.02	1198.25	0	1	1
2	1	2	i	507.5	83.5059	198.01	328.67	2993.32	1	1
2	1	2	a	532.8	80.8056	171.61	311.2	1234.9	1	1
2	1	2	i	623.1	86.8192	192.61	259.65	2947.88	1	1
2	1	1	i	597.3	87.4302	195.49	344.57	2888.33	1	1
2	1	1	a	1167.4	82.3013	163.17	367.9	1255.55	1	1
2	1	2	i	532.5	83.7233	196.49	361.42	3002.86	1	1
2	1	1	i	601.9	83.1132	195.47	345.94	3019.88	1	1
2	1	1	a	530.2	82.3865	166.97	293	1222.09	1	1
2	1	1	a	401.3	82.137	167.03	512.05	1192.09	1	1
2	1	2	i	961	81.9862	183.25	330.84	2984.26	1	1
2	1	1	a	728.9	80.2064	160.56	517.74	1147.9	1	1
2	1	2	i	589.6	81.9349	194.51	353.72	3023.92	1	1
2	1	1	a	674.7	80.5343	156.66	382.89	1171.72	1	1
2	1	2	i	486.4	80.8409	194.03	320.33	3055.68	1	1
2	1	2	a	409	82.5744	161.91	582.52	1181.05	1	1
2	1	2	a	664.4	81.8089	164.87	392.23	1177.49	1	1
2	1	1	a	881	81.2596	162.63	692.86	1188.91	1	1
2	1	1	a	806.2	79.9652	154.87	1164.15	1213.55	1	1
2	1	2	i	909.4	83.8576	185.49	324.98	2937.01	1	1
2	1	1	i	636	81.7126	186.61	335.78	2930.64	1	1
2	1	1	i	615.4	81.8707	195.15	333.01	2976.16	1	1
2	1	1	i	579.3	81.615	193.62	309.22	2984.41	1	1
2	1	1	i	494.1	81.2839	192.44	327.66	2954.33	1	1
2	1	1	i	553.5	86.5292	198.58	382.63	2966.87	1	1
2	1	2	i	687.6	83.4857	196.6	313.96	3046.78	1	1
2	1	2	i	452.9	82.3457	182.68	340.63	2913.32	1	1
2	1	2	a	587	80.0597	157.2	351.03	1155.5	1	1
2	1	2	i	615.4	82.3287	194.75	311.2	3080.72	1	1
2	1	2	a	421.9	78.8092	157.28	330.74	1222.17	1	1
2	1	1	i	587	82.6258	202.48	339.49	3045.66	1	2
2	1	2	i	654.1	80.605	187.59	343.72	3018.08	1	1
2	1	2	i	839.8	83.4674	196.49	311.33	2995.13	1	1
2	1	2	i	687.6	79.2785	199.71	307.12	2969.68	1	1
2	1	2	a	610.2	80.3452	153.99	619.53	1182.44	1	1
2	1	2	i	852.7	84.5511	197.43	298.71	2861.04	1	1
2	1	1	a	940.4	80.2353	160.79	405.8	1176.09	1	1
2	1	1	a	695.3	81.6679	157.92	417.34	1186.83	1	1
2	1	1	i	708.2	83.6547	196.48	329.33	2962.44	1	1
2	1	2	a	677.3	80.86	156.25	533.43	1179.07	1	1
2	1	1	i	623.1	85.8174	198.85	356.99	2941.89	1	1
2	1	2	i	535.4	81.2611	184.5	344.59	3039.78	1	1
2	1	2	i	514.8	84.327	194.26	271.93	3065.95	1	1
2	1	1	a	716	80.3426	155.99	434.83	1197.07	1	1
2	1	1	a	713.4	82.1007	159.36	390.43	1142.06	1	1
2	1	1	i	625.7	83.7421	197.66	360.96	2976.26	1	1
2	1	2	a	623.1	80.1259	155.57	439.06	1109.64	1	1
2	1	1	a	525.1	79.9538	163.53	452.68	1159.3	1	1
2	1	2	a	806.2	81.5374	166.95	443.31	1183.27	1	1
2	1	2	a	522.5	81.8471	158.31	599.34	1174.7	1	1
2	1	1	a	857.8	80.7391	152.04	437.36	1109.57	1	1
2	1	2	a	460.6	82.328	160.06	473.91	1164.26	1	1
2	1	2	i	731.4	86.3954	197.21	361.33	2989.17	1	1
2	1	1	i	527.7	83.8139	193.95	312.76	2979.67	1	1
2	1	2	a	672.1	81.5892	156.84	576.39	1209.73	1	1
2	1	1	i	599.9	83.9424	196.2	352.96	2992.23	1	1
2	1	2	a	677.3	78.5046	154.31	350.45	1171.87	1	1
2	1	1	a	801.1	80.6106	156.96	363.21	1205.79	1	1
2	1	1	i	483.8	83.3721	197.66	316.88	3017.72	1	1
2	1	1	i	440	83.5934	194.94	332.33	2945.64	1	1
2	1	1	a	901.7	80.9799	148.56	240.16	1222.85	1	1
2	1	2	i	731.4	84.8443	194.34	310.55	3005.23	1	1
2	1	2	i	633.4	87.0261	204.93	356.09	2928.7	1	1
2	1	2	a	697.9	83.0857	152.42	663.03	1272.4	1	1
2	1	1	i	522.5	83.9714	199.72	294.26	2994.04	1	1
2	1	1	i	401.3	83.3461	193.12	311.52	2992.67	1	1
2	1	2	a	576.7	78.9086	156.61	1012.78	1195.95	1	1
2	1	1	a	587	79.8147	158.06	1161.52	1184.96	1	1
2	1	2	a	522.5	80.834	169.02	539.34	1283.5	1	1
2	1	2	i	470.9	79.5856	193.81	266.02	3064.13	1	1
2	1	1	i	458	82.4652	186.06	324	2931.24	1	1
2	1	1	a	881	78.9511	154.13	437.95	1133.07	1	1
2	1	1	a	527.7	79.4116	155.23	905.37	1195.72	1	1
2	1	1	a	556	78.1616	158.06	329.15	1229.98	1	1
2	1	2	a	452.9	76.7363	157.98	1177.36	1195.99	1	1
2	1	1	i	447.7	82.1535	190.42	343.85	2953.1	1	1
2	1	2	a	948.1	80.1377	155.77	405.64	1130.65	1	2
2	1	1	i	837.2	82.0377	183.83	312.98	2964.98	1	1
2	1	2	a	1035.8	77.3747	156.24	323.02	1172.26	1	1
2	1	1	i	571.5	81.9753	189.45	349.36	2934.05	1	1
2	1	1	i	489	81.0532	180.25	356.52	3019.52	1	1
2	1	2	i	703.1	81.0341	189.94	308.77	3045.57	1	1
2	1	2	i	517.3	82.0203	185.19	320.48	2960.92	1	2
2	1	2	i	798.5	82.298	194.02	301.14	2926.41	1	1
2	1	2	a	667	78.0722	156.98	509.27	1187.22	1	1
2	1	2	i	589.6	80.7009	199.93	340.77	3115	1	1
2	1	1	a	594.7	80.3561	154.21	226.52	1292.75	1	1
2	1	1	i	538	83.2831	199.56	314.1	3082.85	1	1
2	1	1	a	636	77.3849	164.11	384.69	1158.97	1	1
2	1	1	i	522.5	82.3806	196.36	303.04	3082.12	1	1
2	1	2	a	468.3	80.633	156.18	510.94	1226.83	1	1
2	1	1	i	468.3	81.217	194.34	331.33	3035.73	1	2
2	1	2	a	917.2	79.0462	154.51	388.17	1197.14	1	1
2	1	2	a	592.1	77.5281	163.24	1180.05	1217.45	1	1
2	1	1	i	550.9	82.8324	198.84	348.19	3016.1	1	1
2	1	2	a	617.9	80.8376	160.06	365.8	1211.28	1	1
2	1	1	a	636	78.2295	156.7	354.03	1178.86	1	1
2	1	1	a	504.4	79.1253	157.35	494.87	1190.67	1	1
2	1	1	i	470.9	81.9142	190.75	335.35	3013.81	1	1
2	2	1	ka	1227.4	79.4614	172.73	1192.92	1258	1	1
2	2	1	ka	545.5	84.6428	172.35	708.61	1329.7	1	1
2	2	1	ti	522.6	82.6253	182.28	401.18	2940.7	1	1
2	2	2	ka	519.3	81.1934	159.97	311.57	1297.95	1	1
2	2	2	ka	529.1	80.7658	160.49	513.25	1341.61	1	1
2	2	1	ti	419.6	81.9854	177.34	337.1	2895.03	1	1
2	2	2	ka	481.7	81.0419	169.8	265.93	1429.26	1	1
2	2	2	ti	1126	83.4136	178.87	271.7	2908.14	1	1
2	2	1	ka	748.3	79.1463	165.84	441.35	1346.22	1	1
2	2	1	ti	594.6	82.4885	182.96	356.38	2929.48	1	1
2	2	1	ti	579.8	80.8274	180.62	243.78	2964.17	1	1
2	2	1	ti	645.3	80.2563	175.15	278.65	2964.95	1	1
2	2	1	ka	550.4	81.4153	164.36	1337.16	1278.12	1	1
2	2	2	ka	416.3	83.5536	171.47	671.1	1246.13	1	1
2	2	2	ti	465.4	80.9311	185.72	251.63	2945.45	1	1
2	2	2	ka	571.7	76.3542	169.81	491.37	1435.14	1	1
2	2	1	ti	470.3	79.8782	185.49	236.98	2969.9	1	1
2	2	2	ka	695.9	76.7856	156.38	502.88	1396.28	1	1
2	2	2	ka	543.9	78.0447	158.51	216	1193.8	1	1
2	2	2	ti	473.5	80.9015	185.33	275.54	2903.12	1	1
2	2	1	ka	511.2	77.4575	146.36	1319.47	1533.65	1	1
2	2	1	ti	458.8	82.2118	185.69	286.78	2885.73	1	1
2	2	1	ka	653.4	76.6442	158.13	1229.21	1111.04	1	1
2	2	2	ti	574.9	81.127	184.37	243.89	2927.39	1	1
2	2	1	ti	671.4	80.8953	179.51	261.24	2990.93	1	1
2	2	2	ti	884	81.8511	181.67	276.42	2944.82	1	1
2	2	1	ka	547.1	77.2146	158.11	1370.26	1363.87	1	1
2	2	2	ti	974	80.8592	188.45	286.22	2932.42	1	1
2	2	2	ti	753.2	80.6191	191.57	220.68	2903.99	1	1
2	2	2	ti	574.9	83.8731	188.42	281.06	2831.4	1	1
2	2	2	ti	437.6	80.2105	177.2	250.95	2959.12	1	1
2	2	2	ka	638.7	80.1736	157.42	1253.56	1346.69	1	1
2	2	1	ti	771.2	80.7593	187.95	231.35	2975.92	1	2
2	2	1	ti	612.5	78.4197	186.19	277.96	2905.71	1	2
2	2	1	ti	789.2	81.8091	178.59	414.29	2882.89	1	1
2	2	2	ka	619.1	78.4839	160.18	430.82	1432.17	1	1
2	2	2	ti	1052.5	79.8162	174.24	332.43	2970.84	1	1
2	2	2	ka	861.1	77.9029	156.88	412.34	1264.03	1	1
2	2	1	ka	766.3	78.3716	155.17	786.29	1325.07	1	1
2	2	1	ti	939.6	79.4414	183.07	285.42	2923.53	1	1
2	2	1	ka	767.9	75.6388	158.67	1321.99		1	1
2	2	1	ti	627.3	80.7751	185	348.26	2931.9	1	1
2	2	2	ti	643.6	82.9551	183.9	286.84	2892.83	1	1
2	2	2	ti	589.7	81.2934	179.27	343.97	2866.52	1	1
2	2	1	ka	653.4	77.8852	149.73	1373.36	1289.04	1	1
2	2	1	ka	668.1	77.7883	151.2	1311.27	1246.55	1	1
2	2	2	ka	664.9	78.02	153.29	1272.6	1200.15	1	1
2	2	2	ti	920	82.2734	191.27	372.06	2903.03	1	1
2	2	1	ka	813.7	67.1552	138.83	1204.15		1	1
2	2	2	ka	607.6	85.5604	184.36	698.85	1271.9	1	1
2	2	1	ka	560.2	82.9211	165.7	701.39	1322.98	1	1
2	2	2	ka	525.9	80.7147	168.2	550.1	1124.92	1	1
2	2	1	ka	545.5	81.4966	164.53	609.52	1171.2	1	1
2	2	2	ti	607.6	83.3092	188.7	351.4	2907.61	1	1
2	2	1	ti	449	80.7037	175.53	430.52	2823.46	1	1
2	2	2	ka	607.6	77.0191	166.1	249.43	1468.45	1	1
2	2	2	ka	485	80.0437	160.6	409.79	1266.55	1	1
2	2	2	ti	733.6	79.5185	193.62	278.48	2879.71	1	1
2	2	2	ti	512.8	80.075	195.49	290.84	2901.42	1	1
2	2	1	ti	674.7	78.969	196.51	322.45	2921.92	1	1
2	2	1	ti	517.7	79.9187	191.68	290.05	2905.59	1	1
2	2	1	ti	606	79.413	193.34	282.4	2915.03	1	1
2	2	2	ti	767.9	79.7322	196.64	313.93	2916.5	1	1
2	2	2	ka	661.6	78.0422	163.18	969.93	1239.78	1	1
2	2	2	ka	553.7	76.5093	167.02	1381.34	1401.96	1	1
2	2	2	ti	785.9	80.5545	196.83	325.25	2950.91	1	1
2	2	1	ti	601.1	80.6982	197.57	373.99	2988.41	1	1
2	2	1	ti	463.7	77.3106	197.41	334.9	2942.19	1	1
2	2	1	ti	499.7	77.5278	197.64	312.21	2854.67	1	1
2	2	1	ka	539	76.0407	163.9	309.8	1247.69	1	1
2	2	2	ti	511.2	83.6939	214.9	377.99	3001.71	1	1
2	2	1	ti	805.5	76.9724	202.14	222.33	2955.72	1	1
2	2	1	ti	586.4	82.941	202.9	344.85	2982.77	1	1
2	2	1	ti	534	81.2629	199.94	303.1	2911.05	1	1
2	2	2	ti	718.8	82.0105	197.06	256.3	2934.43	1	1
2	2	2	ka	622.4	77.4375	160.58	513.72	1242.89	1	1
2	2	2	ka	612.5	78.7781	167.62	431.96	1274.36	1	1
2	2	1	ka	566.8	76.4215	163.96	474.77	1184.14	1	1
2	2	1	ti	815.3	81.6294	205.28	301.97	2949.6	1	1
2	2	1	ka	982.1	75.3093	163.11	364.48	1232.9	1	1
2	2	2	ka	870.9	76.9619	166.98	371.52	1307.3	1	1
2	2	1	ka	810.4	78.62	165.9	429.8	1223.36	1	1
2	2	2	ka	568.4	80.6422	167.11	705.19	1266.77	1	1
2	2	1	ti	678	77.978	191.71	294.45	2897.67	1	1
2	2	2	ka	648.5	77.1191	159.61	381.71	1303.39	1	1
2	2	2	ti	628.9	81.3353	184.15	302.8	3026.2	1	1
2	2	1	ti	738.5	81.8631	196.27	311.09	2959.57	1	1
2	2	1	ka	566.8	78.2381	163.76	464.96	1211.76	1	1
2	2	1	ka	481.7	76.7138	179.55	346.24	1246.2	1	1
2	2	2	ka	597.8	79.3909	166.36	485.97	1165.71	1	1
2	2	2	ti	612.5	81.6853	192.84	311.28	2890.77	1	1
2	2	1	ti	486.6	79.9047	183.1	362.23	2895.29	1	1
2	2	2	ti	483.4	81.8455	181.8	410.9	2743.16	1	1
2	2	2	ti	483.4	81.2378	179.43	350.92	2906.04	1	1
2	2	2	ka	709	76.1074	154.83	1253.12	1251.18	1	1
2	2	2	ka	512.8	77.2858	153.58	1253.87		1	1
2	2	1	ka	817	76.3335	163.45	451.39	1175.63	1	1
2	2	1	ka	516.1	76.8511	167.33	1209.25		1	1
2	2	2	ti	715.6	86.5009	203.26	326.36	2913.01	1	1
2	2	1	ka	817	81.9789	169.45	503.43	1249.68	1	1
3	1	1	i	608.4	86.5011	216.6	231.09	2673.31	1	1
3	1	1	i	551.1	85.4015	210.17	250.37	2640.43	1	1
3	1	2	a	384	84.7997	173.03	699.83	1091.26	1	1
3	1	2	i	669.1	84.4627	214.01	261.38	2523.08	1	1
3	1	1	i	578.9	85.4953	215.69	249.59	2755.9	1	1
3	1	1	i	570.7	85.1594	204.15	222.57	2750.3	1	1
3	1	2	a	510.1	86.3949	170.38	454.15	1006.06	1	1
3	1	2	a	423.3	87.244	177	527.39	1046.84	1	1
3	1	2	a	431.5	85.7426	175.64	485.73	1057.59	1	1
3	1	1	i	492.1	86.9167	212.7	235.2	2557.85	1	1
3	1	1	a	446.2	84.9895	176.55	463.73	1017.62	1	1
3	1	2	a	479	84.451	171.41	406.22	1008.55	1	1
3	1	1	i	506.8	86.1573	215.56	251.76	2631.07	1	1
3	1	2	i	572.4	86.0902	209.11	259.32	2705.94	1	1
3	1	1	a	477.3	85.9299	186.89	398.15	988.92	1	1
3	1	2	a	465.9	85.2177	189.78	540	1021.94	1	1
3	1	1	a	451.1	83.9906	175.16	407.26	1023.11	1	1
3	1	2	i	533.1	84.2667	212.81	238.5	2608.81	1	1
3	1	2	i	541.2	84.2482	208.56	228.47	2603.48	1	1
3	1	2	a	469.2	82.077	178.29	335.46	1012.07	1	1
3	1	2	a	369.2	84.8827	185.74	378.7	994.75	1	1
3	1	2	a	403.6	82.9367	179.17	198.33	1069.33	1	1
3	1	2	i	423.3	86.0204	208.84	235.3	2616.22	1	1
3	1	2	i	362.7	86.0393	203.32	228.04	2642.31	1	1
3	1	2	a	610.1	86.0818	171.39	462.63	1029.33	1	1
3	1	2	i	572.4	84.5666	209.54	230.78	2637.84	1	1
3	1	1	i	536.3	85.5618	202.03	219.79	2701.01	1	1
3	1	1	a	688.7	83.9231	177.77	358.21	988.1	1	1
3	1	1	i	593.7	84.2258	201.9	282.44	2696.93	1	1
3	1	1	a	506.8	86.13	176.04	519.62	998.25	1	1
3	1	1	a	670.7	84.8512	174.19	429.31	986.26	1	1
3	1	1	i	575.7	84.0465	202.4	224.85	2575.11	1	1
3	1	1	i	578.9	83.209	198.37	221.14	2732.4	1	1
3	1	1	a	464.2	86.1692	182.05	573.58	1007.47	1	1
3	1	2	a	791.9	83.5971	178.82	432.44	1014.4	1	1
3	1	1	i	615	85.0734	208.06	229.44	2540.51	1	1
3	1	1	a	518.3	82.3965	180.59	407.02	1042.41	1	1
3	1	2	a	534.7	83.9416	179.32	423.78	1012.08	1	1
3	1	1	a	657.6	82.2772	171.75	272.7	1043.87	1	1
3	1	1	a	444.6	86.5911	188.78	480.51	1069.64	1	1
3	1	1	i	388.9	84.6728	213.33	231.49	2627.16	1	1
3	1	1	i	451.1	84.1024	206.72	220.21	2637.34	1	1
3	1	2	i	578.9	85.0962	207.77	228.81	2564.9	1	1
3	1	1	a	428.2	82.5595	184.87	305.12	1019.52	1	1
3	1	2	a	497	83.7905	174.3	289.34	1041.61	1	1
3	1	1	a	420	84.5904	181.58	367.66	975.08	1	1
3	1	2	i	683.8	83.5386	207.59	238.32	2663.21	1	1
3	1	1	a	534.7	86.0126	171.97	553.08	1019.61	1	1
3	1	1	a	461	84.5854	178.03	412.66	1007.22	1	1
3	1	2	i	552.7	86.5517	221.76	237.49	2538.07	1	1
3	1	1	i	470.8	87.0708	222.27	232.69	2550.86	1	1
3	1	1	a	472.4	86.3985	182.7	486.95	1053.56	1	1
3	1	1	i	452.8	84.2517	227.86	248.95	2562.69	1	1
3	1	1	i	624.8	85.5384	226.67	266.03	2679.2	1	1
3	1	1	i	498.6	84.566	214.03	254.66	2523.14	1	1
3	1	1	a	487.2	84.4844	170.03	350.02	1026.82	1	1
3	1	2	i	495.4	84.7675	219.28	254.31	2588.59	1	1
3	1	1	a	544.5	83.5811	174.4	367.47	1037.32	1	1
3	1	2	i	479	83.0773	216.88	244.34	2707.73	1	1
3	1	1	a	400.3	85.42	178.13	353.43	989.45	1	1
3	1	2	a	569.1	86.6275	185.23	482.75	1057.61	1	1
3	1	2	i	488.8	84.3089	218.87	232.63	2651.73	1	1
3	1	2	a	791.9	83.1007	169.53	327.15	1025.64	1	1
3	1	2	a	477.3	86.5401	184.62	513.81	1047.38	1	1
3	1	2	i	531.4	84.1991	219.41	228.99	2554.84	1	1
3	1	1	a	418.4	82.5863	180.91	273.38	992.5	1	1
3	1	2	i	434.7	84.9514	215.17	251.9	2590.17	1	1
3	1	2	i	411.8	83.4264	214.47	240.1	2733.09	1	1
3	1	2	a	572.4	83.9461	174.47	444.85	1047.99	1	1
3	1	2	a	472.4	84.7211	190.51	440.08	1061.35	1	1
3	1	2	i	490.5	84.6945	213.27	239.57	2690.05	1	1
3	1	2	a	452.8	85.127	183.62	377.75	1042.8	1	1
3	1	1	i	477.3	84.7816	217.77	238.31	2719.6	1	1
3	1	1	i	506.8	84.1319	216.26	231.62	2694.6	1	1
3	1	1	i	565.8	84.8603	205.08	237.18	2770.15	1	1
3	1	2	a	705.1	82.3332	179.86	1075.49	1080.01	1	2
3	1	2	i	429.8	85.1799	202.56	226.11	2688.29	1	1
3	1	1	a	572.4	86.2195	177.46	552.89	1080.13	1	1
3	1	2	i	467.5	83.0484	212.5	220.74	2681.56	1	1
3	1	2	i	528.1	85.6064	203.91	232.39	2622.96	1	1
3	1	2	a	531.4	81.5321	175.44	270.38	1061.43	1	1
3	1	1	a	482.3	82.3121	172.97	289.25	1062.4	1	1
3	1	1	i	467.5	85.6692	215.24	235.46	2733.38	1	1
3	1	2	i	495.4	83.7527	211.78	238.01	2630.26	1	1
3	1	2	i	442.9	83.7412	203.73	240.75	2672.12	1	1
3	1	2	a	544.5	85.392	178.11	374.12	1049.95	1	1
3	1	1	a	687.1	83.5627	189.22	377.58	1056.95	1	1
3	1	2	i	470.8	85.0032	215.14	245.21	2575.11	1	1
3	1	1	i	503.6	84.2619	208.94	241.93	2663.04	1	1
3	1	1	a	544.5	81.6832	181.81	255.89	1025.69	1	1
3	1	2	i	578.9	82.1894	214.02	240.1	2678.67	1	1
3	1	1	i	472.4	84.8671	209.13	267.2	2608.66	1	1
3	1	1	i	444.6	84.1285	205.65	227.15	2529.73	1	1
3	1	1	a	492.1	83.9272	184.16	380.98	1050.49	1	1
3	1	1	i	465.9	83.7226	216.44	246.34	2571.65	1	1
3	1	2	a	441.3	83.473	176.98	278.34	1003.3	1	1
3	1	2	a	474.1	83.403	187.31	416.56	1098.88	1	1
3	1	2	a	387.2	81.236	192.39	278.02	1119.35	1	1
3	1	2	a	447.9	83.1132	186.28	356.06	1099.56	1	1
3	1	1	a	628.1	82.8266	191.43	299.32	1090.44	1	1
3	2	2	ti	662.5	88.0803	216	278	2504.79	1	1
3	2	1	ka	560.9	86.9536	200.08	501.72	1146.85	1	1
3	2	2	ti	583.8	86.5743	207.67	276.91	2678.7	1	1
3	2	2	ka	660.9	85.1448	174.42	558.04	1156.26	1	1
3	2	1	ka	711.7	86.0358	185.32	342.74	1040.74	1	1
3	2	1	ti	664.1	85.2592	206.35	295.35	2999.51	1	1
3	2	2	ka	706.7	84.0523	178.48	450.07	1078.7	1	1
3	2	2	ka	642.8	83.103	178.69	351.5	1074.63	1	1
3	2	1	ka	844.4	84.9192	177.76	522.89	1182.34	1	1
3	2	2	ka	582.2	85.3329	179.31	422.34	1074.21	1	1
3	2	2	ka	526.5	83.8735	180.79	333.47	1078.78	1	1
3	2	2	ti	1062.3	86.5934	204.71	292.03	2617.31	1	1
3	2	1	ka	696.9	84.6289	179.46	372.19	1030.61	1	1
3	2	2	ti	680.5	85.3717	203.2	311.32	2659.41	1	1
3	2	2	ti	549.4	86.603	199.54	314.79	2714.4	1	1
3	2	1	ti	583.8	84.6618	194.42	313.27	2695.72	1	1
3	2	1	ti	524.9	86.4803	207.02	297.41	2718.14	1	1
3	2	2	ka	770.6	82.1505	173.11	439.57	1072.92	1	1
3	2	2	ti	598.6	86.1664	201.64	312.42	2673.95	1	1
3	2	2	ti	634.6	86.641	202.56	310.66	2733.33	1	1
3	2	1	ka	696.9	82.3386	182.5	394.35	1035.71	1	1
3	2	1	ka	1044.3	83.7856	186.51	404.55	1063.34	1	1
3	2	2	ti	636.3	85.4178	206.96	297.68	2879.94	1	1
3	2	2	ka	641.2	83.1822	170.24	453.75	1096.23	1	1
3	2	1	ti	654.3	84.9344	212.15	328.96	2841.98	1	1
3	2	1	ka	513.4	83.9689	180.37	393.52	1033.73	1	1
3	2	1	ka	551.1	84.2813	183.77	337.32	1042.41	1	1
3	2	1	ti	559.3	86.5752	213.42	275.69	2907.43	1	1
3	2	1	ti	524.9	85.5721	204.99	305.46	2658.07	1	1
3	2	1	ka	474.1	84.8944	183.46	530.75	1095.95	1	1
3	2	1	ti	505.2	86.1986	210.2	289.71	2806.24	1	1
3	2	2	ti	533.1	85.2008	205.29	306.43	2724.81	1	1
3	2	2	ti	613.3	84.2398	204.74	266.68	2665.8	1	1
3	2	2	ti	521.6	86.1024	209.21	264.36	2764.46	1	1
3	2	2	ti	531.4	85.6582	210.94	274.99	2596.66	1	1
3	2	2	ti	501.9	85.4342	213.92	296.53	2585.17	1	1
3	2	2	ti	526.5	87.0542	203.44	360.65	2736.88	1	1
3	2	2	ka	544.5	82.602	176.32	459.04	1100.11	1	1
3	2	1	ka	526.5	82.1875	173.04	459.2	1059.89	1	1
3	2	2	ti	601.9	86.9387	212.83	335.76	2698.64	1	1
3	2	2	ti	490.5	86.3405	206.66	364.93	2680.97	1	1
3	2	1	ti	633	85.8135	205.54	327.53	2676.21	1	1
3	2	1	ti	482.3	85.5235	208.44	342.14	2692.72	1	1
3	2	1	ka	485.5	84.4027	180.5	443.95	1056.93	1	1
3	2	2	ka	480.6	85.457	177.35	421.18	1038.33	1	1
3	2	2	ka	442.9	84.3292	183.61	484.19	1108.9	1	1
3	2	1	ka	541.2	84.5469	188.03	323.2	1004.82	1	1
3	2	2	ti	642.8	85.6196	212.22	298.61	2637.17	1	1
3	2	2	ka	480.6	84.9541	185.26	372.44	1040.53	1	1
3	2	1	ka	621.5	87.1569	180.71	482.63	1081.79	1	1
3	2	1	ti	626.5	83.2396	210.02	343.94	2863.89	1	1
3	2	1	ka	482.3	86.8453	191.99	406.65	1071.51	1	1
3	2	1	ti	438	84.0716	213.05	342.68	2635.88	1	1
3	2	2	ka	462.6	85.7136	188.36	418.29	1073.2	1	1
3	2	2	ka	588.8	85.3646	190.39	311.43	1048.48	1	1
3	2	2	ti	495.4	84.909	217.68	264.67	2886.96	1	1
3	2	1	ti	572.4	84.0133	209.34	283.06	2709.61	1	1
3	2	2	ka	477.3	85.1767	181.17	421.41	1078.73	1	1
3	2	1	ti	547.8	85.0589	216.58	296	2832.12	1	1
3	2	1	ka	560.9	84.2206	183.38	433.01	1104.55	1	1
3	2	2	ka	498.6	84.3118	184.22	385.58	1078.54	1	1
3	2	2	ka	526.5	86.5952	184.42	466.43	1088.73	1	1
3	2	2	ti	762.4	85.3339	206.23	284.65	2712.13	1	1
3	2	2	ka	637.9	83.0903	175.72	509.62	1113.17	1	1
3	2	2	ka	490.5	82.7498	186.03	315.36	1013.25	1	1
3	2	2	ti	623.2	84.8401	211.42	277.19	2811.15	1	1
3	2	1	ti	515	83.9821	203.22	332.86	2798.72	1	1
3	2	2	ti	592	84.5438	207.01	363.23	2756.29	1	1
3	2	1	ka	823.1	84.5465	174.03	578.78	1162.63	1	1
3	2	1	ka	533.1	82.0464	191.46	404.83	1090.94	1	1
3	2	1	ti	711.7	83.7554	206.26	272.48	2710.22	1	1
3	2	1	ti	497	84.7537	211.22	304.63	2732.79	1	1
3	2	1	ti	505.2	84.6716	195.47	300.29	2766.19	1	1
3	2	1	ti	487.2	85.238	203.52	285.02	2663.74	1	1
3	2	2	ti	626.5	85.412	199.45	298.19	2606.35	1	1
3	2	1	ka	559.3	83.6553	181.06	465.98	1070.13	1	1
3	2	1	ka	503.6	84.2272	182.34	463.56	1067.63	1	1
3	2	1	ti	505.2	84.0292	211.51	300.85	2903.82	1	1
3	2	1	ti	503.6	85.482	203.42	319.56	2562.06	1	1
3	2	2	ti	518.3	85.8952	199.19	313.23	2577.15	1	1
3	2	2	ka	608.4	85.3932	174.3	554.89	1146.79	1	1
3	2	1	ka	647.8	84.2962	177.53	559.66	1120.76	1	1
3	2	1	ka	459.3	84.0494	177.1	487.46	1125.88	1	1
3	2	2	ka	742.8	83.932	188.88	489.36	1105.04	1	1
3	2	2	ti	582.2	84.5532	205.29	296.83	2802.27	1	1
3	2	1	ti	585.5	83.2395	198.86	309.32	2856.39	1	1
3	2	1	ti	544.5	84.0023	208.53	330.32	2714.08	1	1
3	2	2	ka	521.6	81.4914	185.47	319.97	1050.84	1	1
3	2	2	ti	626.5	84.066	207.16	294.72	2787.99	1	1
3	2	1	ka	619.9	84.5594	187.56	438.02	1077.89	1	1
3	2	1	ka	456	83.8075	173.96	249.58	1086.26	1	1
3	2	2	ka	513.4	85.5857	184.1	390.68	1053.04	1	1
3	2	1	ka	429.8	84.0337	189.2	366.82	1082.83	1	1
3	2	1	ti	519.9	86.663	216.83	240.87	2810.5	1	1
3	2	1	ka	560.9	85.5784	198.87	507.62	1137.33	1	1
3	2	2	ka	664.1	84.0677	190.09	332.11	1060.06	1	1
3	2	2	ka	426.6	82.9214	196.94	473.29	1123.2	1	1
3	2	1	ti	505.2	83.7831	223.95	212.18	2543.32	1	1
3	2	2	ka	485.5	82.6868	181.48	217.05	1037.28	1	1
3	2	1	ti	495.4	84.2059	219.77	290.32	2757.57	1	1
4	1	2	a	775.3	82.2138	214.04	560.79	1156.39	1	1
4	1	2	i	594.7	83.5597	222.3	385.56	2718.16	1	1
4	1	2	a	597.3	81.2476	207.92	541.31	1093.52	1	1
4	1	2	a	574.1	84.0614	214.12	598.89	1168.09	1	1
4	1	1	a	832	83.7272	213.26	603.26	1180.5	1	1
4	1	2	a	540.6	82.4755	208.59	577.58	1135.33	1	1
4	1	1	i	553.5	83.6734	225.01	377.59	2740.63	1	1
4	1	1	a	654.1	82.436	217.71	531.78	1131.24	1	1
4	1	2	i	687.6	82.9241	223.73	372.39	2810.61	1	1
4	1	1	a	641.2	85.1409	220.94	613.57	1165.76	1	1
4	1	1	i	700.5	82.4031	226	368.3	2736.42	1	1
4	1	2	i	646.3	81.055	217.58	364.21	2685.49	1	1
4	1	2	i	741.8	83.5193	217.4	377.89	2751.55	1	1
4	1	2	i	592.1	83.266	226.78	391.32	2756.9	1	1
4	1	2	a	620.5	84.9617	222.68	605.45	1121.39	1	1
4	1	2	i	581.8	81.9827	228.12	350.01	2778.52	1	1
4	1	2	a	641.2	81.668	218.19	562.33	1185.52	1	1
4	1	2	i	754.7	81.614	223.68	376.41	2702.91	1	1
4	1	1	a	628.3	82.9249	221.03	576.51	1133.64	1	1
4	1	1	i	770.1	82.1551	227.16	392.47	2743.41	1	1
4	1	2	a	749.5	84.578	213.76	528.63	1173.91	1	1
4	1	1	i	566.4	84.0636	227.87	391.92	2765.59	1	1
4	1	2	i	648.9	84.7525	223.52	349.79	2791.17	1	1
4	1	1	a	721.1	84.6585	225.74	606.35	1092.5	1	1
4	1	2	a	713.4	84.2761	220.13	601.17	1170.81	1	1
4	1	1	i	667	85.2938	224.54	366.35	2757.8	1	1
4	1	2	a	548.3	87.6832	216.11	607.06	1134.02	1	1
4	1	2	a	656.6	84.7899	212.43	487.75	1119.39	1	1
4	1	1	i	584.4	84.6998	219.62	337.94	2833.82	1	1
4	1	2	i	630.9	84.8605	225.09	347.96	2815.98	1	1
4	1	1	a	1004.9	83.6005	215.14	595.63	1198.39	1	1
4	1	2	a	522.5	84.2028	211.39	619.38	1140.52	1	1
4	1	1	a	597.3	84.723	212.76	561.12	1105.29	1	1
4	1	1	i	656.6	83.3982	217.81	375.57	2814.93	1	1
4	1	2	i	741.8	83.2727	219.3	377.75	2749.64	1	1
4	1	2	a	648.9	85.3347	210.62	473.99	1128.64	1	1
4	1	2	a	690.2	84.0504	206.29	559.25	1173.07	1	1
4	1	1	a	674.7	85.0814	215.78	594.88	1202.34	1	1
4	1	1	i	651.5	84.2142	221.11	365.93	2751.34	1	1
4	1	1	i	602.5	85.4902	222.86	386.76	2785.16	1	1
4	1	1	a	682.4	84.4969	210.56	583.95	1202.68	1	1
4	1	2	a	648.9	85.3699	203.78	618.49	1175.71	1	1
4	1	1	a	636	87.7509	220.59	618.39	1136.35	1	1
4	1	2	i	716	84.8711	220.76	363.53	2780.54	1	1
4	1	1	a	710.8	84.7294	206.12	525.45	1156.81	1	1
4	1	1	i	651.5	85.4381	218.11	386.73	2751.43	1	1
4	1	1	i	739.2	83.857	217.26	386.31	2776.79	1	1
4	1	1	i	734	84.5664	213.06	388.75	2761.11	1	1
4	1	1	a	713.4	85.7083	211.1	649.07	1196.6	1	1
4	1	2	i	752.1	83.9744	224.11	294.65	2684.08	1	1
4	1	1	a	594.7	83.4124	207.81	558.13	1118.44	1	1
4	1	2	i	530.2	83.5113	210.49	325.31	2807.39	1	1
4	1	2	a	713.4	83.6943	211.59	590.04	1154.87	1	1
4	1	2	i	690.2	81.7885	212.18	369.31	2803.35	1	1
4	1	2	a	641.2	83.7008	205.17	588.38	1144.28	1	1
4	1	1	i	682.4	84.9709	208.68	350.03	2759.6	1	1
4	1	1	a	514.8	84.0297	209.58	559.38	1130.6	1	1
4	1	2	a	615.4	84.6264	207	547.36	1119.81	1	1
4	1	2	a	561.2	84.0814	214.67	532.98	1157.24	1	1
4	1	2	i	579.3	83.1145	225.59	365.56	2741.62	1	1
4	1	2	i	636	84.1766	214.35	372.86	2758.19	1	1
4	1	1	i	620.5	84.1108	228.61	352.36	2772.2	1	1
4	1	1	a	734	84.2166	211.03	605.81	1171.5	1	1
4	1	1	a	669.5	84.324	215.85	586.18	1126.36	1	1
4	1	2	i	661.8	83.8214	221.94	374.02	2845.72	1	1
4	1	1	a	726.3	83.17	213.85	549.37	1129.46	1	1
4	1	1	i	638.6	84.3106	222.68	380.06	2823.78	1	1
4	1	2	a	620.5	83.2764	216.34	603.23	1149.46	1	1
4	1	1	i	643.7	82.805	225.49	350.74	2768.54	1	1
4	1	1	i	765	83.9896	237.93	365.49	2772.45	1	1
4	1	1	i	620.5	84.7284	225.27	398.83	2769.24	1	1
4	1	1	a	783	83.9702	213.49	550.25	1106.4	1	1
4	1	2	a	651.5	85.2641	208.02	582.24	1133.36	1	1
4	1	2	a	623.1	84.6555	207.95	518.19	1062.59	1	1
4	1	2	i	677.3	85.5412	222.37	347.48	2767.63	1	1
4	1	1	i	695.3	83.8218	218.98	353.97	2834.91	1	1
4	1	1	a	587	83.3166	212.57	574.88	1170.23	1	1
4	1	1	a	697.9	85.2652	211.38	598.93	1196.98	1	1
4	1	2	i	718.5	84.5576	224.82	372.07	2880.94	1	1
4	1	2	i	535.4	86.1861	224.89	368.63	2760.21	1	1
4	1	1	i	605	86.3024	223.99	379.78	2832	1	1
4	1	1	a	576.7	83.4603	208.81	547.9	1125.91	1	1
4	1	1	i	679.8	84.1805	221.1	361.9	2863.72	1	1
4	1	2	i	716	84.0054	219.37	373.54	2741.15	1	1
4	1	2	a	726.3	83.5301	217.64	608.99	1107.96	1	1
4	1	1	a	617.9	84.9937	211.45	618.12	1176.05	1	1
4	1	2	i	672.1	83.2922	217.27	385.33	2807.75	1	1
4	1	1	a	692.7	85.2127	213.62	579.13	1206.26	1	1
4	1	2	a	623.1	84.7362	212.21	548.13	1160.45	1	1
4	1	1	i	674.7	84.3828	208.55	333.72	2876.13	1	1
4	1	1	a	607.6	85.0312	216.32	659.31	1181.23	1	1
4	1	2	i	656.6	85.2905	227.29	376.41	2845.3	1	1
4	1	1	a	656.6	85.4597	215.61	621.58	1215.83	1	1
4	1	2	a	654.1	84.9833	212.25	628.7	1184.99	1	1
4	1	1	i	664.4	84.3062	219.13	366.47	2779.97	1	1
4	1	2	a	607.6	84.6121	216.71	596.23	1198.73	1	1
4	1	1	i	672.1	84.6828	229.79	370.25	2760.34	1	1
4	1	1	i	575	82.4205	217.12	359.62	2776.81	1	1
4	1	2	i	607.6	85.9511	222.27	394.09	2800.39	1	1
4	1	2	i	710.8	84.4083	228.71	376.21	2738.74	1	1
4	2	1	ka	1098.2	83.4665	219.72	677.45	1151.6	1	1
4	2	2	ka	622.4	84.9106	206.45	637.37	1193.78	1	1
4	2	1	ka	566.8	85.1466	211.67	536.87	1073.08	1	1
4	2	1	ka	542.2	84.9761	207.68	527.18	1146.92	1	1
4	2	2	ti	658.3	86.042	223.24	403.4	2823.28	1	1
4	2	1	ti	676.3	87.3961	223.21	420.97	2753.9	1	1
4	2	1	ka	653.4	84.9988	211.88	629.34	1147.77	1	1
4	2	2	ti	700.9	85.0672	213.46	393.35	2714.64	1	1
4	2	2	ka	741.7	84.4039	208.93	590.33	1113.55	1	1
4	2	2	ti	550.4	85.3287	227.49	397.55	2799.7	1	1
4	2	1	ti	728.7	85.4288	214.9	385.18	2789.03	1	1
4	2	2	ka	609.3	84.7465	209.53	652.28	1043.25	1	1
4	2	2	ti	718.1	83.9465	215.25	353.49	2745.68	1	1
4	2	1	ti	1031.2	83.0375	213.52	377.47	2716.82	1	1
4	2	1	ka	570	83.4223	214.82	627.56	1093.93	1	1
4	2	1	ka	890.6	84.8347	214	581.07	1043.74	1	1
4	2	1	ka	561.8	85.7919	211.17	623.63	1155.06	1	1
4	2	2	ka	902	87.3242	206.85	630.73	1094.32	1	1
4	2	2	ka	586.4	81.1886	210.9	490.55	1136.42	1	1
4	2	1	ti	609.3	83.6241	216.66	368.88	2700.38	1	1
4	2	2	ti	741.7	86.4961	213.62	387.8	2715.22	1	1
4	2	1	ti	833.3	85.6302	227.89	314.13	2792.65	1	1
4	2	1	ti	790.8	84.923	220.18	402.63	2806.87	1	1
4	2	2	ka	727	83.0422	219.87	586.4	1091.08	1	1
4	2	2	ti	736.8	83.3255	217.87	370.62	2758.27	1	1
4	2	2	ka	589.7	82.5546	207.16	490.02	1091.78	1	1
4	2	1	ti	676.3	85.7511	220.25	338.79	2797.73	1	1
4	2	2	ka	596.2	83.3883	201.9	473.33	1076.37	1	1
4	2	1	ti	643.6	85.6322	223.5	393.28	2765.19	1	1
4	2	1	ti	638.7	85.0225	218.35	371.86	2753.74	1	1
4	2	1	ti	723.7	84.9556	221.43	342.74	2772.82	1	1
4	2	2	ka	738.4	83.3366	200.01	532.72	1079.9	1	1
4	2	2	ti	785.9	85.2035	216.03	375.19	2730.21	1	1
4	2	2	ti	645.3	83.8687	208.42	366.44	2784.77	1	1
4	2	1	ti	795.7	84.5446	220.18	370.96	2843.53	1	1
4	2	1	ti	686.1	83.5793	218.88	355.3	2813.03	1	1
4	2	1	ti	718.8	83.7961	210.25	360.94	2792.05	1	1
4	2	2	ti	754.8	86.8533	219.65	353.63	2764.85	1	1
4	2	2	ka	592.9	83.5335	217.23	538.9	1085.17	1	1
4	2	1	ti	650.2	84.9337	218.56	372.83	2834.75	1	1
4	2	1	ti	686.1	83.3662	218.24	386.7	2754.7	1	1
4	2	2	ka	589.7	84.788	210.1	469.94	1043.98	1	1
4	2	1	ka	671.4	84.6578	212.87	487.03	1070.91	1	1
4	2	1	ka	627.3	83.9958	209.99	592.36	1113.84	1	1
4	2	2	ka	552	83.4823	210.34	486.57	1000.6	1	1
4	2	2	ka	596.2	83.8721	204.55	433.97	1026.64	1	1
4	2	2	ti	731.9	84.6573	215.08	382.68	2723.45	1	1
4	2	1	ka	743.4	84.0452	208.79	586.74	1147.35	1	1
4	2	2	ti	691	84.093	221.65	327.58	2794.29	1	1
4	2	1	ka	862.8	82.1826	213.54	423.16	1091.93	1	1
4	2	2	ka	612.5	81.0487	211.82	357.13	1104.06	1	1
4	2	1	ti	516.1	86.0005	218.71	411.68	2730.31	1	1
4	2	2	ti	565.1	81.7565	202.51	379.7	2791.79	1	1
4	2	1	ka	615.8	81.4221	203.92	499.14	1065.55	1	1
4	2	1	ka	697.6	83.6918	210.84	521.45	1058.18	1	1
4	2	1	ka	489.9	85.712	214.09	539.82	1095.14	1	1
4	2	2	ti	622.4	82.0482	226.17	359.08	2791.38	1	1
4	2	2	ka	709	81.0454	224.98	343.8	1005.2	1	1
4	2	2	ti	825.1	84.1205	222.42	352.35	2783.14	1	1
4	2	1	ka	725.4	82.7999	218.9	580.54	1109.49	1	1
4	2	2	ti	687.8	83.9331	222.42	409.25	2865.61	1	1
4	2	1	ka	617.5	84.1869	216.25	457.94	1107.5	1	1
4	2	1	ti	671.4	85.5895	219.46	389.92	2793.4	1	1
4	2	2	ti	730.3	85.2522	214.89	373.64	2795.98	1	1
4	2	1	ka	660	83.8526	207.62	592.07	1118.75	1	1
4	2	1	ti	660	84.4223	215.1	374.58	2815.61	1	1
4	2	1	ka	632.2	84.9067	214.97	564.84	1122.21	1	1
4	2	2	ti	763	85.4341	221.52	337.06	2778.66	1	1
4	2	2	ti	666.5	83.9654	215.55	384.93	2817.3	1	1
4	2	1	ti	805.5	84.4568	223.91	364.05	2833.05	1	1
4	2	2	ti	681.2	85.6209	217.46	356	2768.45	1	1
4	2	2	ti	607.6	86.4568	225.88	361.24	2841.89	1	1
4	2	1	ka	668.1	83.4399	209.18	574.44	1195.69	1	1
4	2	1	ka	843.1	84.3122	208.94	601	1152.65	1	1
4	2	1	ti	663.2	84.1489	210.05	378.21	2776.56	1	1
4	2	2	ka	691	83.1103	208	531.78	1099	1	1
4	2	2	ti	566.8	83.476	209.38	383.45	2702.61	1	1
4	2	1	ka	704.1	84.4545	205.74	469.13	1067.83	1	1
4	2	2	ti	689.4	85.1078	213.12	382.19	2711.86	1	1
4	2	2	ka	868.2	84.2632	209.83	535.53	1140.89	1	1
4	2	2	ka	556.9	81.414	207.22	499.42	1106.19	1	1
4	2	2	ka	553.7	83.3651	212.35	490.56	1089.92	1	1
4	2	2	ka	599.5	80.1283	212.81	364.18	1052.24	1	1
4	2	1	ti	844.8	80.6791	216.29	373.36	2800.69	1	1
4	2	1	ka	728.7	81.8416	208.17	566.5	1159.01	1	1
4	2	2	ka	648.5	83.8287	210.27	545.4	1148.85	1	1
4	2	2	ti	792.4	84.2494	221.31	400.26	2782.41	1	1
4	2	1	ka	650.2	81.7426	206.84	549.59	1160.56	1	1
4	2	1	ti	640.3	84.4266	213.4	383.7	2804.06	1	1
4	2	2	ka	637.1	84.3156	205.01	554.16	1154.14	1	1
4	2	1	ti	635.4	84.1958	219.57	353.18	2810.27	1	1
4	2	2	ti	758.1	85.3035	217.49	398.74	2779.77	1	1
4	2	1	ti	673.1	85.6923	224.87	371.89	2706.6	1	1
4	2	1	ka	776.1	85.5928	210.06	591.69	1170.33	1	1
4	2	1	ti	864.4	84.6135	224.74	349.47	2777.03	1	1
4	2	2	ka	624	85.6899	216.57	590.91	1167.88	1	1
4	2	2	ti	764.6	85.0134	220.59	397.98	2765.91	1	1
4	2	1	ka	691	83.4515	202.07	606.11	1128.73	1	1
4	2	2	ka	674.7	84.1404	220.72	485.02	1067.47	1	1
4	2	2	ka	597.8	84.3527	216.4	537.75	1078.11	1	1
5	1	1	a	976.5	87.0145	183.58	726.13	1057.27	2	1
5	1	1	i	594.7	83.6557	188.66	252.32	2623.59	2	1
5	1	2	a	612.8	88.0284	176.18	797.5	1137.97	2	1
5	1	1	a	540.6	88.1026	173.23	803.42	1112.08	2	1
5	1	2	i	535.4	83.6132	208.36	244.74	2674.17	2	1
5	1	2	i	581.8	84.5025	205.63	242.89	2673.25	2	1
5	1	2	i	411.6	84.7868	202.2	253.97	2620.29	2	1
5	1	1	i	824.3	83.1165	202.96	255.69	2627.64	2	1
5	1	2	i	568.9	82.7836	208.67	231.93	2623.36	2	1
5	1	1	i	530.2	81.4713	201.28	238.25	2645.76	2	1
5	1	1	i	455.4	80.9958	193.74	272.82	2660.1	2	1
5	1	2	a	476.1	87.6135	174.77	813.47	1175.85	2	2
5	1	2	a	826.9	87.4072	169.46	723.13	1095.6	2	1
5	1	2	a	592.1	87.9777	170.63	792.94	1095.84	2	1
5	1	1	a	633.4	87.0624	168.25	745.52	1114.3	2	1
5	1	2	i	556	84.1374	203.48	233.31	2655.81	2	1
5	1	1	a	540.6	88.0473	178.59	822.9	1117.71	2	1
5	1	1	a	646.3	86.7851	178.49	782.54	1102.59	2	1
5	1	1	a	556	87.0242	170.37	769.45	1130.16	2	1
5	1	2	a	579.3	87.7085	171.92	786.75	1079.05	2	1
5	1	1	a	545.7	87.2102	167.25	799.77	1123.23	2	1
5	1	1	i	610.2	82.917	195.96	230	2562.63	2	1
5	1	1	a	757.2	88.9222	176.42	810.31	1158	2	2
5	1	1	i	633.4	82.315	193.18	251.2	2634.88	2	2
5	1	2	a	588.5	88.0649	179.51	771.19	1077.48	2	1
5	1	1	a	563.8	87.0923	170.12	741.61	1087.97	2	1
5	1	1	a	421.9	87.4331	176.33	760.5	1133.72	2	1
5	1	1	i	767.6	82.3814	194.89	257.37	2598.98	2	1
5	1	1	i	499.3	84.8041	200.24	249.52	2609.63	2	1
5	1	1	i	576.7	83.9453	196.88	243.54	2627.17	2	1
5	1	2	a	385.8	87.2516	178.83	749.27	1078.23	2	1
5	1	1	a	566.4	86.4828	167.76	729.81	1038.33	2	1
5	1	2	a	865.6	88.2269	172.7	781.5	1029.98	2	1
5	1	1	a	651.5	87.0003	167.88	651.49	1016.03	2	1
5	1	2	a	540.6	86.8933	172.37	752.45	1088.92	2	1
5	1	1	i	648.2	80.9369	180.32	235.61	2606.46	2	1
5	1	2	i	1051.3	83.6695	184.89	256.95	2635.19	2	1
5	1	1	i	561.2	81.6352	180.31	293.8	2628.51	2	1
5	1	1	a	721.1	88.1531	163.78	765.87	1136	2	1
5	1	1	i	625.7	82.0385	181.02	260.09	2674.59	2	1
5	1	2	a	810.1	87.3939	170.6	751.14	1119.51	2	2
5	1	1	a	563.8	87.7755	168.88	680.71	1037.36	2	1
5	1	2	a	690.2	88.1487	173.43	798.84	1114	2	1
5	1	2	i	834.6	81.8175	185.54	267.02	2628.5	2	1
5	1	2	a	589.6	86.9831	175.88	805.69	1101.22	2	1
5	1	2	i	540.6	82.9697	189.88	282.4	2570.06	2	1
5	1	1	a	648.9	88.6433	179.65	814.96	1107.11	2	2
5	1	2	i	685	85.3587	200.16	249.51	2675.76	2	1
5	1	1	i	728.9	82.9561	198.53	259.92	2662.77	2	1
5	1	1	i	620.5	85.27	211.35	228.37	2609.16	2	1
5	1	2	a	551.8	88.6525	178.11	823.05	1153.38	2	1
5	1	1	a	540.6	87.6143	177.48	786.16	1138.21	2	1
5	1	1	a	688.7	87.6118	174.88	768.49	1075.48	2	1
5	1	1	a	522.9	79.7829	0	775.75	1151.06	2	2
5	1	2	i	842.4	82.4602	206.02	244.78	2677.09	2	1
5	1	2	a	716	88.8585	171.15	786.8	1160.28	2	1
5	1	2	i	659.2	83.7374	186.91	238.49	2510.97	2	1
5	1	1	a	697.9	84.6905	169.72	577.73	938.69	2	1
5	1	1	i	1296.3	79.8818	176.18	215.13	2605.09	2	2
5	1	2	i	878.5	82.3054	193.26	264.19	2602.13	2	1
5	1	1	a	599.9	87.8116	167.88	737.66	1104.38	2	1
5	1	2	a	607.6	86.5882	169.94	743.31	1097.91	2	1
5	1	2	a	517.3	86.7081	172.15	773.52	1110.79	2	1
5	1	2	a	656.6	87.0787	174.34	753.24	1016.83	2	1
5	1	1	i	736.6	81.8299	182.08	278.52	2612.47	2	1
5	1	2	a	860.4	86.1839	167.51	736.21	1084.76	2	1
5	1	2	a	648.9	86.6845	168.3	725.76	1099.85	2	1
5	1	2	i	754.7	82.4883	188.13	274.96	2643.9	2	1
5	1	1	i	790.8	82.1702	181.77	324.34	2595.26	2	1
5	1	2	a	803.7	88.6723	173.19	827.51	1184.93	2	1
5	1	2	a	726.3	87.187	169.49	740.47	1043.73	2	1
5	1	1	a	1391.8	87.3832	168.63	605.19	1046.57	2	1
5	1	2	i	713.4	80.2669	186.01	301.05	2622.61	2	1
5	1	1	a	718.5	87.3697	169.4	784.88	1100.52	2	1
5	1	2	i	806.2	82.6229	196.61	262.38	2617.23	2	1
5	1	2	i	798.5	83.4361	198.93	256.28	2630.56	2	1
5	1	1	i	901.7	81.0928	187.05	281.72	2625.26	2	1
5	1	2	a	648.9	87.6071	175.15	791.66	1058.31	2	1
5	1	1	i	824.3	83.8459	208.35	290.12	2719.98	2	1
5	1	2	i	834.6	82.7787	196.28	276.32	2630.88	2	1
5	1	2	i	731.4	83.6771	217.93	274.97	2664.15	2	1
5	1	2	i	630.8	83.9324	209.02	297.81	2688.64	2	1
5	1	2	i	842.4	82.9565	190.02	320.97	2650.83	2	2
5	1	2	i	749.5	87.2967	224.71	260.02	2697.8	2	1
5	1	1	a	581.8	88.7968	178	823.25	1021.32	2	1
5	1	2	i	558.6	84.1477	209.94	261.84	2715.57	2	1
5	1	2	a	777.9	88.5772	185.48	763.03	1059.64	2	1
5	1	2	a	832	88.778	191.06	751.72	1032.95	2	1
5	1	1	i	659.2	86.2212	207.57	233.24	2641.03	2	1
5	1	2	a	530.2	87.6455	181.21	782.31	1103.76	2	1
5	1	1	i	819.1	83.0232	202.09	280.02	2616.72	2	1
5	1	1	i	718.5	83.4479	192.43	286.35	2642.68	2	1
5	1	1	i	873.3	82.8381	192.15	307.19	2598.78	2	1
5	1	2	i	713.4	84.7799	205.7	267.94	2677.87	2	1
5	1	2	i	703.1	86.0431	217.2	300.99	2633.76	2	1
5	1	1	a	924.9	89.0883	181.95	742.76	1065.33	2	1
5	1	1	a	1079.7	86.2219	171.53	790.9	960.25	2	2
5	1	1	a	728.9	88.601	177.74	789.65	1073.17	2	1
5	1	1	a	700.5	88.4353	183.12	667.84	1030.34	2	1
5	1	2	a	700.5	88.4835	173.87	843.65	1109.83	2	1
5	2	1	ka	796.9	89.3035	190.82	680.78	1112.14	2	1
5	2	2	ka	891.9	88.9548	185.12	698.85	1108.2	2	1
5	2	2	ti	608.4	82.923	201.43	308.4	2595.18	2	1
5	2	2	ka	706.7	89.2362	179.63	690.86	1110.17	2	1
5	2	1	ka	688.7	87.6378	170.88	702.32	1107.7	2	1
5	2	2	ka	574	87.4008	175.16	701.48	1091.88	2	1
5	2	1	ti	577.3	84.036	199.24	304.58	2543.39	2	1
5	2	2	ti	664.1	86.1151	203.3	352.26	2530.62	2	1
5	2	2	ti	634.6	84.1195	208.46	323.24	2579.89	2	1
5	2	1	ka	472.4	88.2969	177.9	672.63	1098.51	2	1
5	2	2	ti	816.5	87.4456	214.73	355.51	2563.69	2	1
5	2	2	ka	806.7	88.16	177.19	686.51	1144.74	2	1
5	2	1	ti	577.3	84.7362	212.47	290.54	2531.55	2	1
5	2	2	ka	554.4	87.2285	168.64	676.91	1128.25	2	1
5	2	1	ka	1381.8	88.0363	177.04	694.4	1124.58	2	1
5	2	2	ka	628.1	87.9335	175.52	685.97	1099.85	2	1
5	2	1	ti	850.9	85.2895	199.53	297.92	2568.08	2	1
5	2	1	ti	572.4	85.4036	208.19	295.07	2546.47	2	1
5	2	2	ka	583.8	87.8772	170.86	681.51	1121.45	2	1
5	2	2	ka	556	88.0116	173.1	692.57	1110.27	2	1
5	2	1	ka	439.7	89.3065	178.93	676.86	1059.97	2	1
5	2	1	ka	551.1	88.0635	179.77	685.92	1128.76	2	2
5	2	1	ka	823.1	86.8712	178.53	688.17	1086.04	2	1
5	2	2	ti	574	85.8868	215.73	327.99	2566.05	2	1
5	2	1	ka	567.5	87.0535	166.41	681.23	1111.14	2	1
5	2	2	ka	749.3	87.3139	177.75	709.53	1114.51	2	1
5	2	1	ti	577.3	84.6775	212.42	318.24	2570.34	2	1
5	2	1	ka	875.5	89.7359	185.08	716.81	1103.62	2	1
5	2	1	ka	667.4	87.7501	166.64	676.04	1049.55	2	1
5	2	1	ka	746.1	88.1458	187.36	699.9	1075.94	2	1
5	2	1	ka	436.4	88.0507	172.41	699.25	1057.67	2	1
5	2	1	ti	560.9	86.3249	206.89	307.97	2618.19	2	1
5	2	1	ka	655.9	89.8345	180.06	678.65	1073.31	2	1
5	2	1	ti	652.7	86.1007	218.56	311.39	2577.12	2	1
5	2	1	ka	664.1	87.7711	170.22	689.16	1093.81	2	1
5	2	1	ti	724.8	86.7472	241.46	301.16	2579.66	2	1
5	2	1	ka	767.4	88.218	173.24	682.88	1132.49	2	1
5	2	1	ka	1065.6	87.3734	177.34	697.44	1086.11	2	1
5	2	1	ti	846	86.1503	212.31	306.04	2545.22	2	1
5	2	2	ka	708.4	84.4887	171.98	637.24	1070.48	2	1
5	2	2	ti	696.9	83.9476	220.64	359.14	2475.3	2	1
5	2	2	ti	751	84.1367	220.13	319.84	2569.8	2	1
5	2	2	ti	703.5	85.2864	228.43	272.87	2654	2	1
5	2	2	ti	641.2	84.2236	242.97	315.94	2520.54	2	1
5	2	1	ka	829.6	88.4389	180.27	682.37	1098.74	2	2
5	2	1	ti	634.6	85.647	208.07	348.07	2541.81	2	1
5	2	2	ka	787	89.0697	178.36	676.3	1056.89	2	1
5	2	1	ti	793.6	85.2027	202.63	361.29	2480.38	2	1
5	2	2	ka	618.3	87.577	176.67	666.72	1100.1	2	1
5	2	2	ti	695.3	88.5955	243.09	296.46	2677.72	2	1
5	2	1	ka	515	88.2153	188.14	668.39	1095.6	2	1
5	2	1	ka	542.9	88.0163	178.28	664.18	1065.3	2	1
5	2	1	ka	475.7	88.9113	172.88	696.18	1102.95	2	1
5	2	2	ka	647.8	89.1266	180.68	688.12	1073.52	2	1
5	2	2	ti	538	86.4487	222.49	288.35	2626.2	2	1
5	2	2	ka	469.2	89.1922	181.42	665.09	1076.8	2	1
5	2	2	ti	587.1	87.3462	226.84	353.04	2557.77	2	1
5	2	1	ti	631.4	85.9111	223.47	290.17	2552.79	2	1
5	2	2	ti	942.7	85.134	220.89	228.1	2618.97	2	1
5	2	2	ti	629.7	85.5305	220.41	330.37	2540.56	2	1
5	2	2	ka	611.7	89.4505	191.06	713.37	1131.32	2	1
5	2	2	ti	839.5	85.9615	214.3	342.86	2522.97	2	1
5	2	1	ti	665.8	86.6847	220.59	355.62	2517.24	2	1
5	2	2	ti	734.6	86.7599	217.75	274.41	2529.16	2	1
5	2	2	ti	651	87.3294	226.18	332.72	2535.07	2	1
5	2	1	ti	526.5	86.2449	228.31	328.32	2557.66	2	1
5	2	2	ka	723.1	89.9642	190.13	688.52	1131.38	2	1
5	2	1	ti	588.8	78.7964	178.04	244.94	2586.66	2	2
5	2	2	ti	1103.3	87.3507	217.17	362.44	2528.37	2	1
5	2	2	ka	657.6	88.0683	180.28	672.63	1080.52	2	1
5	2	1	ti	731.3	83.8817	220.63	390.05	2566.39	2	1
5	2	1	ka	764.1	89.7138	189.02	711.76	1133.33	2	1
5	2	2	ka	790.3	85.7308	181.29	670.75	1131.56	2	1
5	2	1	ti	803.4	85.7268	210.29	390.83	2509.53	2	1
5	2	1	ti	680.5	84.1919	209.17	350.59	2553.27	2	1
5	2	1	ka	983.6	86.9274	189.94	698.39	1108.72	2	1
5	2	2	ka	777.2	86.9517	188.33	694.22	1127.66	2	1
5	2	1	ti	675.6	84.9926	210.11	362.1	2479.1	2	1
5	2	2	ka	793.6	87.6176	186.09	675.58	1095.55	2	1
5	2	2	ka	608.4	86.4948	182.21	687.34	1093.62	2	1
5	2	1	ka	659.2	88.2506	186.84	678.12	1099.31	2	1
5	2	2	ti	603.5	84.6361	207.45	328.68	2508.49	2	1
5	2	2	ti	1003.3	85.8662	208.17	322.05	2532.6	2	1
5	2	1	ka	826.3	88.5047	174.66	665.38	1044.83	2	1
5	2	2	ti	795.2	85.5975	200.36	356.66	2485.68	2	1
5	2	1	ti	793.6	85.0012	200.62	321.72	2543.57	2	1
5	2	1	ti	742.8	84.5597	204.65	357.27	2502.05	2	1
5	2	2	ti	998.4	87.9296	213.53	316.68	2585.63	2	1
5	2	1	ka	606.8	88.6114	176.45	676.14	1098.51	2	1
5	2	2	ka	760.8	87.7259	172.42	646.19	1096.19	2	1
5	2	1	ti	796.9	84.6015	208.21	347.08	2537.95	2	1
5	2	2	ka	701.8	87.3946	174.48	665.06	1100.43	2	1
5	2	1	ti	773.9	85.6969	205.72	344.18	2513.85	2	1
5	2	1	ti	811.6	85.1047	209.08	326.13	2573.16	2	1
5	2	2	ka	782.1	87.0992	190.97	693.49	1064.68	2	1
5	2	2	ti	623.2	84.773	215.71	320.31	2595.33	2	1
5	2	2	ti	964	86.2797	218.04	353.47	2613.79	2	1
5	2	2	ka	567.5	88.8231	182.69	685.97	1136.11	2	1
5	2	1	ti	762.4	85.1379	204.99	338.71	2546.91	2	2
5	2	2	ti	801.8	84.2474	202.14	331.94	2526.35	2	1
6	1	2	a	837.8	89.8405	235.01	900.15	1452.51	2	1
6	1	2	i	865.7	85.999	256.83	377.68	2960.87	2	1
6	1	1	i	857.5	85.1008	270.13	419.47	3047.56	2	1
6	1	1	i	728	84.2906	286.27	362.87	2951.24	2	1
6	1	1	i	788.7	84.8987	285.36	390.88	3055.02	2	1
6	1	1	i	544.5	83.2791	286.47	364.86	3003.24	2	1
6	1	2	a	731.3	87.8506	263.24	949.93	1382.64	2	1
6	1	2	i	800.1	85.6969	271.25	375.15	3018.29	2	1
6	1	1	a	587.1	87.0907	253.15	850.35	1420.15	2	1
6	1	2	i	590.4	85.6167	274.96	395.32	3063.22	2	1
6	1	2	a	597	87.6127	265.84	936.13	1412.05	2	1
6	1	1	i	615	86.0999	274.28	342.63	3037.76	2	1
6	1	2	a	515	87.22	269.35	963.72	1424.7	2	1
6	1	1	a	1257.3	89.3267	281.8	1012.61	1437.7	2	1
6	1	2	a	814.9	87.745	260.39	923.94	1440.61	2	1
6	1	2	a	644.5	88.1006	252.75	848.31	1433.11	2	1
6	1	1	i	647.8	86.059	284.08	345.71	3048.46	2	1
6	1	1	a	983.6	89.6485	261.34	966.73	1468.33	2	1
6	1	1	i	880.4	85.3294	283.6	338.34	3115.79	2	1
6	1	2	a	718.2	89.2775	290.77	910.34	1443.85	2	1
6	1	1	a	791.9	88.4965	272.17	1018.69	1404.64	2	1
6	1	2	a	769	88.7185	273.7	982.01	1418.54	2	1
6	1	1	i	819.8	84.9817	278.97	358.16	3084.66	2	1
6	1	1	a	1426	89.4232	269.77	997.87	1445.91	2	1
6	1	1	a	688.7	89.6	273.46	987.14	1428.59	2	1
6	1	2	i	1226.1	87.0978	285.32	342.19	3072.66	2	1
6	1	1	a	880.4	89.2652	280.62	1120.59	1405.59	2	1
6	1	1	i	672.3	86.5057	257.46	379.51	2986.17	2	1
6	1	2	i	1162.2	86.8718	270.68	367.74	2986.89	2	1
6	1	2	a	780.5	88.0645	255.07	772.84	1394.35	2	1
6	1	1	a	790.3	87.8511	254.24	907.68	1447.73	2	1
6	1	1	i	819.8	85.6281	275.45	366.83	3072.85	2	1
6	1	2	i	737.9	85.1588	281.65	369.81	3065.61	2	1
6	1	2	i	844.4	86.849	294.97	367.23	2972.46	2	1
6	1	2	a	633	88.5489	250.46	921.95	1468.34	2	1
6	1	2	i	936.1	86.194	266.17	378.76	3080.29	2	1
6	1	1	a	890.2	89.3422	257.26	923.67	1473.88	2	1
6	1	1	a	578.9	88.2425	252.24	874.7	1459.57	2	1
6	1	2	i	588.8	86.8567	268.23	360.84	3043.94	2	1
6	1	1	i	580.6	86.9428	261.15	382.02	3061.46	2	1
6	1	1	i	641.2	87.1084	259.33	431.3	3054.36	2	1
6	1	1	a	639.6	90.3399	265.2	993.4	1473.52	2	1
6	1	1	a	521.6	88.2484	259.02	900.7	1489.4	2	1
6	1	2	a	713.3	90.3447	250.29	912.9	1468.4	2	1
6	1	2	a	677.2	89.9494	269.7	952.87	1464.01	2	1
6	1	1	i	556	86.3917	262.94	356.26	3067.62	2	1
6	1	1	i	511.8	86.874	265.52	414.98	3094.02	2	1
6	1	2	i	662.5	86.7315	265.28	425.17	3053.84	2	1
6	1	2	a	500.3	89.4841	258.81	941.43	1462.14	2	1
6	1	2	a	775.6	88.1171	246.45	973.47	1452.26	2	1
6	1	1	a	646.1	88.7334	248.06	965.79	1472.35	2	1
6	1	1	a	588.8	89.1122	248.68	934.8	1480.94	2	1
6	1	2	i	611.7	86.1147	274.05	359.94	3031.28	2	1
6	1	2	a	721.5	90.7526	267.98	1037.21	1597.7	2	1
6	1	1	i	657.6	84.9444	281.63	398.47	3051.87	2	1
6	1	1	i	610.1	85.8049	285.96	358.7	3078.47	2	1
6	1	2	i	587.1	86.2197	272.23	360.15	3022.35	2	1
6	1	2	i	585.5	85.7317	289.54	379.77	3038	2	1
6	1	1	a	580.6	88.2108	264.52	927.68	1478.99	2	1
6	1	2	a	588.8	88.9132	248.98	869.06	1451.48	2	1
6	1	1	a	714.9	89.2426	261.08	955.18	1501.16	2	1
6	1	2	a	593.7	89.4806	267.79	989.85	1529.99	2	1
6	1	1	i	564.2	86.2344	267.4	359.15	3038.73	2	1
6	1	2	i	524.9	86.4579	270.6	393.15	3015.96	2	1
6	1	1	a	554.4	89.0099	272.53	967.65	1393.03	2	1
6	1	2	i	582.2	84.772	276.09	324.94	3030.85	2	1
6	1	1	a	687.1	89.128	271.9	970.94	1504.87	2	1
6	1	2	a	641.2	88.3627	258.69	840.71	1466.7	2	1
6	1	2	i	467.5	85.9471	291.67	320.69	3014.14	2	1
6	1	2	i	521.6	86.4034	299.57	364.05	3001.19	2	1
6	1	1	i	669.1	85.0168	286.29	324.1	3113.79	2	1
6	1	2	a	674	87.9169	266.89	898.24	1495.78	2	1
6	1	2	i	583.8	86.4502	278.81	329.29	3027.13	2	1
6	1	2	i	452.8	86.0468	280.02	331.75	3019.21	2	1
6	1	1	a	582.2	88.7747	281.67	1008.73	1448.9	2	1
6	1	1	i	554.4	85.7213	280.92	325.18	3101.41	2	1
6	1	2	a	651	89.1505	286.32	1032.78	1397.33	2	1
6	1	1	i	590.4	86.3373	275.85	359.4	3041.39	2	1
6	1	1	a	564.2	89.0826	281.97	1036.99	1421.62	2	1
6	1	2	a	592	89.4142	281.9	1026.82	1357.61	2	1
6	1	2	i	657.6	86.1366	258	340.35	3058	2	1
6	1	2	a	719.8	89.1109	290.9	1056.26	1477.08	2	1
6	1	1	a	767.4	89.037	284.47	1017.97	1417.74	2	1
6	1	2	i	597	88.0492	255.29	339.05	3059.17	2	1
6	1	2	a	567.5	89.132	291.83	1031.74	1438.45	2	1
6	1	2	i	764.1	87.5573	250.61	354.09	3017.91	2	1
6	1	2	a	585.5	89.098	292.83	1144.07	1333.78	2	1
6	1	2	i	595.3	86.9379	248.52	343.55	3051.04	2	1
6	1	1	a	538	89.0073	295.92	1096.84	1352.09	2	1
6	1	2	i	577.3	88.291	246.73	345.6	2974.2	2	1
6	1	1	a	479	88.6399	294.45	990.25	1458.96	2	1
6	1	1	i	519.9	86.3976	238.13	359.11	3075.97	2	1
6	1	2	a	716.6	88.388	279.37	984.23	1502.67	2	1
6	1	1	i	556	85.968	284.32	340.55	3023.57	2	1
6	1	1	i	621.5	86.9464	287.98	385.75	3091.04	2	1
6	1	1	a	578.9	88.8248	280.19	1057.65	1360.32	2	1
6	1	1	i	1267.1	86.6783	262.57	291.07	3080.04	2	1
6	1	1	a	731.3	88.242	269.79	933.75	1457.69	2	1
6	1	1	i	705.1	88.3322	252.29	344.82	3044.46	2	1
6	1	2	i	654.3	86.836	259.08	352.97	3099.78	2	1
6	2	2	ti	1083.5	87.6134	294.23	345.17	2927.86	2	1
6	2	2	ti	624	86.1059	290.53	376.79	2913.29	2	1
6	2	2	ka	678	88.6213	212.79	889.76	1385.24	2	1
6	2	1	ti	609.3	83.2901	314.95	355.78	2918.07	2	1
6	2	1	ka	617.5	85.3064	204.74	893.1	1465.3	2	1
6	2	2	ti	578.2	84.49	301.42	335	2970.37	2	1
6	2	2	ti	511.2	85.6004	305.6	350.7	2820.08	2	1
6	2	1	ti	645.3	85.9377	307.84	367.96	2903.25	2	1
6	2	1	ti	574.9	86.3451	303.91	339.83	2882.21	2	1
6	2	1	ka	736.8	86.6176	252.28	892.02	1430.28	2	1
6	2	1	ka	888.9	88.0289	275.2	982.21	1430.43	2	1
6	2	2	ka	797.3	87.8932	271.66	958.21	1441.95	2	1
6	2	2	ka	646.9	87.8308	266.7	918.38	1443.73	2	1
6	2	1	ti	573.3	85.9648	285.82	329.18	2894.41	2	1
6	2	2	ka	578.2	88.554	278.47	962.23	1395.82	2	1
6	2	1	ka	583.1	87.2206	267.5	911.46	1443.51	2	1
6	2	1	ti	581.5	85.7267	274.62	340.93	2855.12	2	1
6	2	2	ka	640.3	87.5989	280.45	994.61	1441.75	2	1
6	2	2	ka	442.5	89.89	283.41	1019.56	1475.58	2	1
6	2	1	ka	530.8	87.5364	266.54	922.67	1478.49	2	1
6	2	1	ka	471.9	87.8297	272.83	940.4	1463.01	2	1
6	2	2	ti	591.3	85.9073	267.41	407.93	2932.58	2	1
6	2	1	ti	509.5	86.5697	264.92	478.01	2847.7	2	1
6	2	1	ka	596.2	88.2497	281.07	954.6	1437.98	2	1
6	2	2	ti	682.9	85.4225	274.95	401.9	2813.14	2	1
6	2	2	ti	573.3	84.3558	282.16	404.97	2863.31	2	1
6	2	1	ka	512.8	86.3796	287.32	941.19	1359.05	2	1
6	2	1	ka	550.4	86.5066	272.06	935.09	1370.92	2	1
6	2	2	ti	660	85.1656	297.66	335.14	2796.84	2	1
6	2	2	ti	496.4	84.4113	286.3	349.91	2850.64	2	1
6	2	2	ka	700.9	87.5048	277.88	1003.16	1389.14	2	1
6	2	2	ka	471.9	87.4975	273.49	956.16	1400.45	2	1
6	2	2	ka	499.7	87.2188	269.18	936.93	1409.82	2	1
6	2	2	ti	560.2	83.083	281.92	345.18	2836.33	2	1
6	2	1	ti	592.9	85.4808	286.48	402.05	2817.61	2	1
6	2	1	ka	720.5	89.1836	296.19	1008.18	1445.32	2	1
6	2	2	ti	607.6	85.1427	289.89	386.57	2897.54	2	1
6	2	1	ti	540.6	85.2618	292.55	428.63	2934.53	2	1
6	2	1	ka	496.4	86.5212	283.03	1060.87	1364.07	2	1
6	2	2	ti	547.1	83.6856	271.49	384.31	2880.78	2	1
6	2	1	ti	556.9	86.1583	274.26	413.38	2904.8	2	1
6	2	2	ka	542.2	87.7204	267.52	915.81	1478.1	2	1
6	2	1	ka	527.5	87.9902	255.42	896.28	1466.73	2	1
6	2	1	ti	610.9	85.3589	281.98	346.55	2867.77	2	1
6	2	2	ka	496.4	86.1703	257.06	859.03	1482.19	2	1
6	2	1	ka	480.1	86.5857	252.95	877.64	1474.87	2	1
6	2	1	ti	550.4	84.7078	297.52	379.78	2866.95	2	1
6	2	1	ka	596.2	85.4118	227.94	842.59	1514.34	2	1
6	2	2	ka	656.7	88.6196	243.61	902.1	1489.32	2	1
6	2	2	ka	748.3	88.116	283.71	936.99	1400.31	2	1
6	2	1	ti	589.7	85.9631	306.6	360.43	2970.06	2	1
6	2	2	ka	543.9	87.6631	281.77	911.81	1488.91	2	1
6	2	2	ka	481.7	88.4788	291.4	1032.9	1450.5	2	1
6	2	1	ka	548.8	88.793	268.23	958.92	1512.48	2	1
6	2	1	ti	689.4	83.7478	292.49	349.54	2918.28	2	1
6	2	1	ka	730.3	86.2641	285.03	1020.52	1470.29	2	1
6	2	2	ka	790.8	86.9329	290.09	987.17	1391.15	2	1
6	2	2	ti	684.5	82.5718	291.97	383.7	2908.7	2	1
6	2	2	ti	1305.9	80.9784	289.93	336.53	2902.15	2	1
6	2	1	ti	835	82.7562	298.36	348.55	2955.47	2	1
6	2	1	ka	486.6	85.8395	298.55	965.4	1440.33	2	1
6	2	2	ti	692.7	83.1091	311.54	390.82	2818.33	2	1
6	2	1	ka	728.7	85.582	293.17	901.84	1522.75	2	1
6	2	1	ka	751.5	87.738	299.46	870.57	1499.44	2	1
6	2	2	ti	728.7	82.4522	292.94	322.45	2912.88	2	1
6	2	1	ti	792.4	83.8757	302.53	331.12	2781.7	2	1
6	2	1	ka	674.7	86.4688	288.5	1085.52	1369.84	2	1
6	2	2	ka	427.8	85.317	288.23	963.14	1405.85	2	1
6	2	1	ka	465.4	85.603	281.23	901.87	1479.86	2	1
6	2	1	ti	509.5	83.0864	288.27	373.47	2890.85	2	1
6	2	1	ti	496.4	84.4209	289.43	435.47	2907.01	2	1
6	2	2	ti	556.9	83.4745	277.81	339.56	2863.03	2	1
6	2	2	ka	465.4	87.1339	290.11	1038.38	1433.37	2	1
6	2	1	ti	488.3	83.5262	298.73	355.35	2804.76	2	1
6	2	2	ti	681.2	85.2188	291.65	328.09	2884.8	2	1
6	2	2	ti	596.2	84.0085	290.61	363.92	2898.34	2	1
6	2	2	ka	429.4	87.712	295.65	931.72	1478.75	2	1
6	2	1	ka	483.4	87.2877	288.25	992.43	1503.68	2	1
6	2	2	ka	507.9	87.2782	291.74	844.49	1492.09	2	1
6	2	2	ka	556.9	86.5659	265.56	906.31	1473.36	2	1
6	2	2	ka	426.1	85.8571	286.46	1035.56	1382.14	2	1
6	2	2	ti	507.9	84.2102	308.06	350.41	2875.08	2	1
6	2	1	ti	601.1	83.6385	307.21	460.97	2787.7	2	1
6	2	1	ka	753.2	87.4289	244.46	915.31	1476.05	2	1
6	2	1	ti	503	82.6612	289.78	374.45	2887.28	2	1
6	2	2	ti	594.6	86.5505	293.21	379.37	2860.34	2	1
6	2	2	ka	573.3	86.1308	248.56	840	1456.7	2	1
6	2	1	ti	571.7	82.9805	292.03	401.57	2942.38	2	1
6	2	1	ti	592.9	84.4457	287.38	423.41	2859.85	2	1
6	2	1	ti	460.5	83.5385	304.87	419.44	2788.16	2	1
6	2	1	ti	476.8	83.5142	309	391.39	2808.95	2	1
6	2	2	ka	560.2	86.5445	268.36	768.67	1417.23	2	1
6	2	2	ka	457.2	87.734	270.13	889.26	1418.34	2	1
6	2	2	ti	511.2	83.0823	289.29	377.3	2894.89	2	1
6	2	2	ti	503	84.582	289.63	428.85	2892.63	2	1
6	2	2	ti	450.6	83.4363	281.27	400.95	2832.76	2	1
6	2	2	ti	478.4	82.6415	278.82	381.59	2857.59	2	1
6	2	1	ti	627.3	85.8757	285.34	375.19	2865.6	2	1
6	2	1	ka	689.4	87.6476	226.78	915.62	1411.42	2	1
6	2	1	ka	408.1	87.4145	240.15	888.76	1438.02	2	1
7	1	2	i	736.2	81.1239	208.25	278.96	2586.5	2	1
7	1	2	a	560.9	81.9345	183.09	767.82	1181.07	2	1
7	1	2	a	600.2	78.2133	178.48	729.29	1188.07	2	1
7	1	1	i	634.7	81.0926	195.55	314.31	2660.85	2	1
7	1	1	a	733	82.2949	185.86	793.74	1266.54	2	1
7	1	2	i	533.1	79.7726	184.77	335.88	2636.37	2	1
7	1	2	i	616.6	81.4914	219.44	304.9	2616.16	2	1
7	1	2	a	601.9	82.7086	194.64	742.87	1259.28	2	1
7	1	1	a	601.9	80.6525	203.17	726.42	1283.33	2	1
7	1	2	i	601.9	79.7746	213.53	300.63	2641.06	2	1
7	1	2	i	415.1	80.271	209.81	329.22	2588.18	2	1
7	1	2	i	413.4	81.9257	212.09	290.45	2587.72	2	1
7	1	1	i	518.3	78.7862	201.56	324.12	2659.48	2	1
7	1	2	a	777.2	80.614	178.38	721.34	1215.89	2	1
7	1	1	i	495.4	80.0177	197.61	346.99	2657.7	2	1
7	1	1	a	652.7	81.7168	195.23	743.55	1287	2	1
7	1	2	a	637.9	79.603	193.64	761.79	1319.83	2	1
7	1	2	a	519.9	79.5882	183.64	767.52	1250.12	2	1
7	1	1	i	629.7	79.7537	198	321.73	2678.39	2	1
7	1	2	i	569.1	79.2848	187.94	335.59	2640.27	2	1
7	1	2	i	498.6	78.7288	191.67	332.92	2666.09	2	1
7	1	1	a	705.1	80.8322	195.63	739.04	1271.02	2	1
7	1	1	i	618.3	78.677	195.4	331.67	2642.37	2	1
7	1	1	i	439.7	78.7164	201.06	371.13	2739.11	2	1
7	1	1	a	574	80.0522	191.88	733.76	1256.76	2	1
7	1	2	a	559.3	79.9178	195.75	723.7	1275.32	2	1
7	1	1	a	619.9	81.6201	191.26	752.28	1278.82	2	1
7	1	2	a	500.3	81.7605	195.51	745.77	1270.51	2	1
7	1	1	i	655.9	80.7608	207.03	340.2	2618.15	2	1
7	1	1	a	538	79.7446	196.94	654.5	1224.19	2	1
7	1	1	a	742.8	81.6475	197.26	732.91	1284.86	2	1
7	1	1	a	544.5	81.8153	197.8	715.35	1300.24	2	1
7	1	1	i	695.3	80.2215	206.5	318.17	2676.92	2	1
7	1	2	a	533.1	79.4582	179.32	737.29	1198	2	1
7	1	2	i	598.6	80.1787	207.1	322.76	2648.66	2	1
7	1	1	a	483.9	81.4732	183.18	742.28	1213.39	2	1
7	1	2	a	700.2	81.7504	192.84	719.96	1213.46	2	1
7	1	1	a	667.4	81.46	184.71	716.77	1222.29	2	1
7	1	1	i	641.2	80.3172	206.2	290.95	2696.15	2	1
7	1	1	i	377.4	82.3215	212.58	341.86	2659.26	2	1
7	1	2	i	482.3	80.2543	195.63	320.7	2609.5	2	1
7	1	2	a	706.7	81.6744	180.16	722.11	1202.7	2	1
7	1	2	a	406.9	80.2328	178.4	725.52	1193.25	2	1
7	1	1	a	531.4	80.4359	178.62	706.86	1193.66	2	1
7	1	2	i	562.5	83.1248	232	257.19	2600.36	2	1
7	1	1	a	547.8	82.2334	182.84	748.82	1231.67	2	1
7	1	2	i	523.2	81.9223	213.03	291.98	2603.89	2	1
7	1	1	a	664.1	81.1611	201.54	697.02	1311.05	2	1
7	1	1	a	636.3	82.7655	198.36	758.42	1271.72	2	1
7	1	1	a	639.6	82.5091	191.3	713.23	1278.15	2	1
7	1	2	i	475.7	81.6202	204.93	315.4	2636.42	2	1
7	1	2	a	569.1	80.8546	166.7	754.76	1226	2	1
7	1	1	i	551.1	78.2944	203.5	311.18	2639.62	2	1
7	1	1	i	608.4	82.2959	213.84	310.56	2665.89	2	1
7	1	2	i	503.6	82.1728	223.6	290.58	2669.68	2	1
7	1	1	a	559.3	79.8622	182.12	750.95	1223.62	2	1
7	1	2	i	619.9	80.6236	197.55	306.68	2604.6	2	1
7	1	1	i	474.1	81.8742	211.37	352.45	2622.72	2	1
7	1	2	i	577.3	81.0314	207.36	348.21	2640.64	2	1
7	1	2	a	701.8	81.4341	199.66	650.33	1196.5	2	1
7	1	2	a	675.6	79.2474	192.49	640.32	1239.55	2	1
7	1	1	i	551.1	81.8804	199.75	307.34	2633.32	2	1
7	1	1	a	695.3	80.773	197.24	714.53	1276.66	2	1
7	1	2	i	479	80.3686	204.67	324.34	2644.55	2	1
7	1	1	i	538	81.4862	207.39	331.99	2633.05	2	1
7	1	2	a	680.5	79.9861	208.89	527.22	1148	2	1
7	1	2	a	526.5	82.1016	214.48	643.54	1189.61	2	1
7	1	2	a	406.9	81.2576	206.35	675.04	1232.94	2	1
7	1	2	a	529.8	80.7544	196.84	713.48	1273.85	2	1
7	1	1	a	813.2	81.4894	205.23	729.75	1243.43	2	1
7	1	2	a	674	80.7779	199.76	683.07	1256.81	2	1
7	1	2	a	433.1	79.2794	201.53	673.45	1250.97	2	1
7	1	1	a	483.9	79.2488	201.79	653.47	1212.2	2	1
7	1	2	a	469.2	79.806	195.82	722.13	1292.85	2	1
7	1	1	i	551.1	81.7777	225.88	330.69	2691.55	2	1
7	1	1	i	449.5	79.8764	204.69	351.02	2632.29	2	1
7	1	2	i	493.7	82.8705	220.24	305.03	2601.59	2	1
7	1	1	a	613.3	80.8725	191.53	680.3	1228.33	2	1
7	1	1	i	488.8	82.8061	221.14	316.86	2603.46	2	1
7	1	2	i	564.2	81.3195	208.85	333.23	2619.83	2	1
7	1	2	i	475.7	82.0473	220.54	283.43	2659.03	2	1
7	1	1	i	482.3	81.6729	227.54	323.56	2653.82	2	1
7	1	1	a	683.8	79.8314	194.36	656.36	1237.06	2	1
7	1	2	i	618.3	80.0942	193.68	324.34	2642.78	2	1
7	1	1	i	511.8	78.0783	199.64	364.77	2568.18	2	1
7	1	2	i	534.7	80.5406	207.1	323.79	2576.71	2	1
7	1	1	i	546.2	78.9444	208.07	326.37	2572.14	2	1
7	1	2	i	472.4	80.1519	209.08	326.89	2594.26	2	1
7	1	1	a	777.2	81.3116	188.38	669.69	1243.64	2	1
7	1	1	a	498.6	79.3587	184.88	681.93	1233.26	2	1
7	1	1	i	526.5	79.0884	197.61	361.9	2717.24	2	1
7	1	1	i	680.5	81.547	213.44	348.34	2654.92	2	1
7	1	1	i	426.6	78.2878	212.63	301.28	2617.22	2	1
7	1	2	a	510.1	80.9217	190.57	752	1265.77	2	1
7	1	2	i	597	83.2023	221.69	298.84	2653.26	2	1
7	1	1	i	501.9	80.6416	207.59	311.76	2634.24	2	1
7	1	1	a	574	81.6087	201.11	674.24	1246.07	2	1
7	1	2	a	421.6	81.8348	194.26	761.47	1279.7	2	1
7	1	2	i	567.5	80.42	204.9	308.97	2648.78	2	1
7	1	2	a	564.2	80.4656	187.4	726.8	1253.81	2	1
7	2	2	ka	832.9	80.3901	194.01	787.71	1217.75	2	1
7	2	2	ti	716.6	81.8179	232.67	2783.08	2679.79	2	1
7	2	1	ti	682.2	79.0071	216.64	2863.93	2879.81	2	1
7	2	2	ti	703.5	79.5383	223.62	266.86	2836.18	2	1
7	2	2	ka	593.7	82.3086	193.01	728.71	1270.21	2	1
7	2	2	ti	836.2	80.9443	213.84	326.15	2886.08	2	1
7	2	1	ti	582.2	81.5023	216.16	292.67	2745.53	2	1
7	2	2	ka	521.6	84.4741	185.76	756.15	1287.4	2	1
7	2	1	ti	616.6	82.7131	212.21	278.94	2760.55	2	1
7	2	1	ka	1321.2	84.6593	194.73	726.23	1306.27	2	1
7	2	1	ka	724.8	82.8399	195.28	749.07	1307.53	2	1
7	2	1	ka	624.8	83.2365	189.98	753.5	1320.02	2	1
7	2	1	ti	575.7	81.1113	218.24	299.15	2689.7	2	1
7	2	1	ka	850.9	84.5962	190.15	759.75	1304.66	2	1
7	2	1	ti	790.3	79.4838	209.21	315.98	2758.57	2	1
7	2	2	ti	770.6	82.2304	224.43	279.35	2706.22	2	1
7	2	1	ka	842.7	84.4566	223.06	778.03	1216.16	2	1
7	2	2	ti	788.7	81.4975	218.11	269.66	2771.04	2	1
7	2	1	ti	683.8	80.299	220.73	320.99	2700.57	2	1
7	2	1	ka	582.2	81.3283	202.45	744.83	1237.52	2	1
7	2	2	ti	610.1	80.7408	224.37	2772.61	2825.08	2	1
7	2	1	ti	710	81.4631	227.58	200.55	2669.16	2	1
7	2	1	ka	760.8	83.013	198.17	708.67	1298.16	2	1
7	2	2	ti	541.2	81.7208	207.1	317.09	2836.23	2	1
7	2	1	ka	647.8	83.8769	200.71	735.66	1298.54	2	1
7	2	1	ka	936.1	83.2867	196.59	680.06	1339.14	2	1
7	2	2	ka	624.8	82.2543	198.83	760.38	1299.52	2	1
7	2	1	ka	957.4	81.0393	191.78	738	1288.56	2	1
7	2	1	ti	595.3	83.7212	244.74	277.14	2793.52	2	1
7	2	2	ti	675.6	78.8546	203.98	229.1	2693.5	2	1
7	2	1	ka	941	80.0014	188.7	644.73	1276.96	2	1
7	2	2	ti	636.3	81.8884	215.67	275.63	2745.08	2	1
7	2	1	ka	701.8	80.0992	191.78	703.52	1237.42	2	1
7	2	2	ka	814.9	80.9621	190.74	705.31	1240.03	2	1
7	2	2	ka	700.2	81.2321	194.1	695.32	1291.59	2	1
7	2	1	ti	598.6	78.8225	223.37	261.34	2730.42	2	1
7	2	1	ka	787	80.1046	200.44	675.74	1217.9	2	1
7	2	1	ka	775.6	80.8888	199.53	696.34	1285.73	2	1
7	2	2	ka	791.9	82.2068	200.45	708.1	1272.14	2	1
7	2	2	ka	662.5	81.6671	203.42	686.94	1317.66	2	1
7	2	2	ka	508.5	80.7458	198.43	685.39	1307.84	2	1
7	2	2	ka	495.4	81.6461	200.45	700.76	1317.93	2	1
7	2	1	ti	733	81.8624	243.11	258.74	2810.04	2	1
7	2	2	ti	808.3	82.2191	240.68	277.95	2802.5	2	1
7	2	2	ti	701.8	79.3401	234.38	271.27	2884.41	2	1
7	2	2	ti	592	81.1734	236.06	273.64	2688.45	2	1
7	2	1	ka	744.4	82.7121	197.25	663.93	1298.94	2	1
7	2	2	ka	560.9	82.2571	193.99	698.61	1272.78	2	1
7	2	1	ti	593.7	82.5774	243.95	263.82	2806.76	2	1
7	2	2	ka	744.4	84.7574	197.71	750.97	1265.63	2	1
7	2	1	ti	564.2	81.1334	234.51	323.99	2813.17	2	1
7	2	2	ti	724.8	81.261	249.51	256.88	2600.3	2	1
7	2	1	ti	572.4	80.0557	237.6	292.03	2756.42	2	1
7	2	2	ti	600.2	81.1273	229.17	292.69	2648.11	2	1
7	2	1	ka	850.9	83.3154	194.47	740.61	1355.41	2	1
7	2	1	ti	567.5	80.5943	232.33	310.37	2728.74	2	1
7	2	1	ka	695.3	82.0426	214.48	708.39	1235.51	2	1
7	2	1	ka	700.2	82.0541	212.79	735.16	1327.58	2	1
7	2	2	ti	680.5	79.6383	238.42	265.08	2700.52	2	1
7	2	2	ka	954.1	82.6759	193.42	740.53	1285.87	2	1
7	2	1	ka	665.8	81.0488	199.08	726.38	1361.71	2	1
7	2	2	ka	759.2	82.9463	205.03	726.98	1365.61	2	1
7	2	2	ti	770.6	80.43	235.61	221.96	2746.96	2	1
7	2	2	ti	523.2	76.5512	238.47	274.89	2782.49	2	1
7	2	2	ti	500.3	82.1327	233.63	289.53	2698.27	2	1
7	2	2	ka	778.8	82.2755	211.27	723.15	1226.22	2	1
7	2	1	ka	908.3	83.288	202.34	755.43	1321.73	2	1
7	2	2	ka	706.7	82.5618	203.69	742.21	1291.7	2	1
7	2	2	ka	777.2	80.9062	197.25	711.09	1330.21	2	1
7	2	2	ka	765.7	82.4734	199.57	738.42	1381.26	2	1
7	2	1	ka	659.2	82.5876	195.94	741.23	1371.48	2	1
7	2	2	ka	636.3	81.0994	204.97	712.73	1366.3	2	1
7	2	2	ti	698.5	79.3305	240.99	286.26	2548.52	2	1
7	2	2	ti	528.1	78.4239	241.66	1419.65	2580.64	2	1
7	2	1	ti	908.3	80.983	229.79	254.89	2794	2	1
7	2	1	ti	526.5	82.2353	235.39	389.47	2630.31	2	1
7	2	2	ti	536.3	80.0938	226.58	332.25	2742.59	2	1
7	2	2	ka	541.2	79.744	211.66	803.94	1097.32	2	1
7	2	2	ti	598.6	78.973	226.23	260.55	2659.11	2	1
7	2	1	ti	619.9	82.4479	233.86	256.09	2722.99	2	1
7	2	1	ka	657.6	81.0591	215.65	695.92	1225.61	2	1
7	2	1	ka	634.6	81.7914	225.52	651.36	1152.41	2	1
7	2	1	ti	528.1	81.2702	231.2	230.26	2639.53	2	1
7	2	1	ka	647.8	78.4222	208.57	682.81	1221.36	2	1
7	2	2	ka	834.5	84.6109	220.59	681.65	1183.61	2	1
7	2	1	ti	582.2	79.4332	219.88	296.09	2740.31	2	2
7	2	2	ka	772.3	81.1546	202.83	740.88	1245.25	2	1
7	2	1	ti	755.9	80.0485	231	242.19	2553.42	2	1
7	2	2	ka	654.3	82.1602	204.4	703.32	1294.91	2	1
7	2	1	ti	736.2	81.1658	227.52	2747.12	2740.76	2	1
7	2	1	ti	541.2	81.6081	225.11	295.53	2766.45	2	1
7	2	2	ka	887	82.5774	191.21	713.42	1288.69	2	1
7	2	2	ka	564.2	81.6169	187.28	699.1	1428.29	2	1
7	2	1	ti	765.7	80.7625	209.65	310.69	2824.42	2	1
7	2	1	ti	406.9	80.9272	225.06	321.14	2708.84	2	1
7	2	2	ti	785.4	79.1317	225.23	279.18	2683.07	2	1
7	2	2	ti	634.6	79.9429	236.15	2683.42	2763.88	2	1
7	2	2	ti	377.4	79.0683	231.35	283.05	2671.63	2	1
7	2	1	ti	572.4	79.1044	224.99	320.44	2636.81	2	1
7	2	1	ti	610.1	79.4456	228.32	317.22	2729.85	2	1
8	1	2	i	852.6	87.583	139.03	319.07	2229.87	2	1
8	1	2	a	456	86.4043	135.62	460.68	919.2	2	1
8	1	2	a	457.7	87.2485	135.69	484.01	920.31	2	1
8	1	1	a	446.2	85.4686	137.23	395.42	929.05	2	1
8	1	2	a	343	86.7988	134.04	473.41	994.53	2	1
8	1	1	i	442.9	87.0425	134.76	322.74	2228.24	2	1
8	1	1	i	451.1	85.2945	131.3	269.25	2242.44	2	1
8	1	2	i	621.5	88.4235	128.42	339.3	2224.68	2	1
8	1	2	a	461	86.3794	125.41	356.81	1008.4	2	1
8	1	1	a	503.6	86.7473	122.39	572.52	987.65	2	1
8	1	1	a	470.8	85.6268	126.48	489.3	1020.35	2	1
8	1	2	a	359.4	88.5547	128.99	565.8	1025.52	2	1
8	1	1	a	388.9	85.6886	134.38	550.39	968.46	2	1
8	1	2	a	359.4	85.1641	127.33	537.23	1011.7	2	1
8	1	2	i	433.1	85.0483	129.6	280.84	2241.22	2	1
8	1	2	a	470.8	85.5866	126.07	580.99	978.62	2	1
8	1	1	i	505.2	85.1391	131.9	292.71	2235.7	2	1
8	1	1	a	490.5	86.5687	130.18	624.78	1013.39	2	1
8	1	2	a	447.9	87.326	138.71	639.76	997.64	2	1
8	1	2	i	446.2	84.4221	132.44	252.46	2197.74	2	1
8	1	2	i	539.6	85.1381	133.47	262.15	2187.79	2	1
8	1	1	i	510.1	85.473	130.14	295.4	2162.3	2	1
8	1	1	i	429.8	84.5334	128.39	272.26	2138.49	2	1
8	1	2	i	441.3	85.6338	131.56	262.85	2154.14	2	1
8	1	2	i	418.4	83.4371	124.17	249.13	2149	2	1
8	1	2	a	397.1	87.0562	126.76	587.8	1033.43	2	1
8	1	1	i	449.5	83.9891	133.58	281.89	2242.13	2	1
8	1	1	a	601.9	84.7565	117.02	559.96	982.19	2	1
8	1	1	a	454.4	86.5434	130.88	624.84	952.92	2	1
8	1	2	i	441.3	83.296	134.65	226.11	2244.11	2	1
8	1	2	i	459.3	85.5322	126.26	293.06	2220.92	2	1
8	1	2	a	433.1	85.991	126.25	628	1020.41	2	1
8	1	1	i	420	85.0177	134.19	253.77	2317.6	2	1
8	1	1	a	452.8	87.8021	132.1	578.65	981.91	2	1
8	1	2	a	446.2	85.8385	125.72	535.89	1010	2	1
8	1	2	i	429.8	86.3052	129.44	297.78	2181.96	2	1
8	1	1	i	397.1	85.4913	128.82	280.08	2183.72	2	1
8	1	2	i	392.1	84.3036	125.29	281.12	2235.72	2	1
8	1	2	i	411.8	84.3631	117.76	289.61	2243.27	2	1
8	1	1	i	436.4	84.4138	123.48	294.98	2332.27	2	1
8	1	1	a	424.9	84.9885	123.22	535.74	972.18	2	1
8	1	2	a	431.5	87.394	122.61	583.79	987.44	2	1
8	1	2	a	400.3	87.1017	125.15	642.49	1013.71	2	1
8	1	1	a	406.9	87.776	124.33	603.27	1020.64	2	1
8	1	2	a	387.2	86.9971	126.79	586.6	997.17	2	1
8	1	2	i	411.8	86.0222	130.28	287.32	2173.09	2	1
8	1	1	a	508.5	87.8199	126.81	600.33	1013.9	2	1
8	1	1	i	434.7	85.5471	129.83	293.64	2218.78	2	1
8	1	2	i	696.9	85.5366	137.48	280.06	2196.02	2	1
8	1	2	i	746.1	89.7773	120.87	355	2252.57	2	1
8	1	2	a	560.9	86.7431	111.84	635.1	1002.06	2	1
8	1	2	i	1263.8	85.4776	122.25	319.63	2176.74	2	1
8	1	1	a	388.9	83.5788	121.37	474.62	841.18	2	1
8	1	2	a	549.4	85.1945	120.16	614.39	925.71	2	1
8	1	1	a	495.4	86.5648	115.74	668.39	956.43	2	1
8	1	1	i	433.1	85.8756	127.74	322.41	2181.01	2	1
8	1	1	a	379	84.5841	128.38	256.47	852.3	2	1
8	1	2	a	384	85.5379	132.13	522.84	999.09	2	1
8	1	2	a	393.8	86.6434	129.86	581.35	955.22	2	1
8	1	1	a	424.9	86.162	127.96	609.82	1002.2	2	1
8	1	1	a	442.9	86.8213	116.99	550.09	995.7	2	1
8	1	2	i	465.9	83.4265	115.11	241.95	2176.96	2	1
8	1	1	a	446.2	84.7744	123.78	523.47	942.14	2	1
8	1	1	i	446.2	85.7635	125.69	319.07	2188.26	2	1
8	1	1	a	451.1	85.139	121.66	477.8	979.12	2	1
8	1	1	i	421.6	84.5719	125.72	330.52	2244.92	2	1
8	1	2	i	408.5	85.1529	121.45	313.96	2239.28	2	1
8	1	1	a	447.9	85.1769	119.42	603.5	977.77	2	1
8	1	2	i	406.9	85.7998	126.8	322.04	2165.49	2	1
8	1	2	i	479	84.934	129.32	281.88	2220.21	2	1
8	1	1	i	433.1	83.4691	128.6	238.8	2143.84	2	1
8	1	1	i	498.6	86.4887	124.67	309.34	2206.73	2	1
8	1	1	i	438	84.0263	131.79	278.54	2240.67	2	1
8	1	2	i	436.4	85.8533	129.69	302.42	2170.28	2	1
8	1	1	i	397.1	85.6411	134.49	308.56	2173.61	2	1
8	1	2	a	529.8	86.0208	124.87	522.74	971.26	2	1
8	1	2	i	431.5	85.2288	131.57	292.14	2104.14	2	1
8	1	1	i	461	86.4016	135.77	299.13	2210.55	2	1
8	1	1	a	564.2	86.0951	126.2	531.63	910.65	2	1
8	1	2	i	413.4	86.7167	131.19	300.01	2150.8	2	1
8	1	2	a	361	85.4136	133.9	500.96	913.06	2	1
8	1	2	i	416.7	84.8415	126.47	248.58	2260.08	2	1
8	1	1	i	390.5	85.3757	140.96	225.95	2207.64	2	1
8	1	1	a	487.2	84.3685	117.2	513.52	959.99	2	1
8	1	2	a	439.7	86.4708	117.69	589.21	961.75	2	1
8	1	2	a	438	86.565	120.52	535.85	1011.85	2	1
8	1	1	i	408.5	84.9904	118.75	298.49	2249.53	2	1
8	1	1	a	420	85.8439	115.54	525.3	982.21	2	1
8	1	1	a	385.6	86.8842	119.96	468.46	941.8	2	1
8	1	1	a	364.3	87.3949	123.3	538.25	1053.47	2	1
8	1	2	i	416.7	85.5116	127.21	265.53	2154.47	2	1
8	1	1	a	370.8	89.064	122.83	552.92	958.01	2	1
8	1	2	a	339.7	87.2588	124.87	526.8	920.94	2	1
8	1	1	i	426.6	85.1527	132.24	243.43	2211.36	2	1
8	1	2	a	411.8	86.7954	113.14	544.35	980.25	2	1
8	1	1	i	480.6	84.2093	132.42	252.64	2320.43	2	1
8	1	1	i	447.9	84.6615	122.05	289.21	2259.34	2	1
8	1	1	i	447.9	81.5059	0	2199.75	2236.42	2	1
8	1	1	i	546.2	84.8893	121.51	272.87	2262.34	2	1
8	1	2	a	438	85.0723	113.53	585.88	1046.46	2	1
8	2	1	ka	574	83.7723	123.67	516.35	1066.75	2	1
8	2	2	ka	538	83.7499	118.46	469.3	1095.5	2	1
8	2	1	ka	464.2	83.2786	119.5	483.46	963.02	2	1
8	2	1	ka	534.7	84.1567	119.84	462.4	1065.98	2	1
8	2	2	ti	526.5	84.8264	121.35	267.33	2346.65	2	1
8	2	2	ka	434.7	83.0605	118.6	522.4	1079.49	2	1
8	2	2	ti	556	84.3897	124.8	301.91	2218.14	2	1
8	2	2	ka	452.8	85.732	118.29	625.09	1034.91	2	1
8	2	2	ti	549.4	84.9614	116.59	312.14	2431.19	2	1
8	2	1	ti	497	83.3803	118.01	290.61	2328.34	2	1
8	2	2	ti	631.4	83.6673	117.13	308.04	2395.34	2	1
8	2	2	ti	459.3	85.49	120.03	258.6	2326.41	2	1
8	2	1	ti	428.2	85.4919	118.15	264.77	2405	2	1
8	2	1	ka	590.4	84.7326	114.63	570.27	1049.98	2	1
8	2	1	ka	456	84.6078	114.35	605.17	907.46	2	1
8	2	1	ka	470.8	83.9994	114.7	573.55	1000.54	2	1
8	2	1	ka	449.5	85.0887	114.24	592.89	965	2	1
8	2	1	ti	456	85.3055	120.33	315.36	2376.06	2	1
8	2	2	ka	406.9	84.5901	108.4	601.5	999.34	2	1
8	2	2	ka	436.4	84.4203	112.5	584.05	946.76	2	1
8	2	1	ti	511.8	84.3834	113.33	236.13	2292.36	2	1
8	2	1	ka	500.3	85.7292	117.92	571.28	1021.11	2	1
8	2	1	ka	646.1	85.5637	118.18	617.35	961.84	2	1
8	2	1	ti	516.7	85.9272	117.43	302.7	2358.51	2	1
8	2	1	ti	485.5	85.9617	119.49	304.04	2287.55	2	1
8	2	1	ti	506.8	85.0374	115.83	292.71	2290.85	2	1
8	2	1	ti	485.5	84.3683	115.17	207.24	2297.45	2	1
8	2	2	ka	637.9	84.1242	113.84	551.68	1046.72	2	1
8	2	1	ti	477.3	84.6211	113.92	259.95	2348.49	2	1
8	2	2	ti	603.5	85.2784	111.44	308.13	2338.7	2	1
8	2	2	ti	477.3	83.9796	112.26	260.21	2355.22	2	1
8	2	2	ka	442.9	81.1659	106.75	426.43	1056.14	2	1
8	2	1	ka	490.5	82.8058	113.15	508.16	1039.63	2	1
8	2	1	ka	493.7	82.6898	115.99	555.29	1115.92	2	1
8	2	2	ti	682.2	85.5635	119.16	314.59	2396.58	2	1
8	2	2	ti	703.5	85.8326	119.41	305.07	2306.58	2	1
8	2	2	ka	459.3	83.3023	109.56	579.03	1033.14	2	1
8	2	1	ti	461	84.1473	116.19	276.46	2343.89	2	1
8	2	2	ti	562.5	86.1	114.92	311.63	2280.83	2	1
8	2	1	ka	757.5	85.3666	115.22	585.56	1075.2	2	1
8	2	2	ka	457.7	83.8048	118.63	518.41	1101.9	2	1
8	2	1	ka	446.2	85.3259	116.96	597.13	1010.44	2	1
8	2	2	ti	493.7	84.8371	118.09	308.97	2473.33	2	1
8	2	1	ti	428.2	85.1291	118.48	302.39	2284.24	2	1
8	2	2	ka	606.8	85.2623	116.19	604.58	991.26	2	1
8	2	2	ti	547.8	86.044	120.84	326.7	2421.42	2	1
8	2	1	ti	470.8	85.1486	121.34	188.15	2319.22	2	1
8	2	1	ti	461	86.2154	121.45	298.09	2312.62	2	1
8	2	1	ti	434.7	86.6394	126.85	325.99	2410.74	2	1
8	2	1	ti	446.2	86.7762	122.54	321.57	2337.43	2	1
8	2	2	ti	626.5	87.1511	127.15	317.3	2309.73	2	1
8	2	1	ka	747.7	85.7324	120.65	585.66	962.58	2	1
8	2	2	ka	416.7	85.4518	123.85	583.57	1009.68	2	1
8	2	1	ka	402	86.6775	122.46	604.89	1011.39	2	1
8	2	2	ti	506.8	86.1619	127.48	312.82	2324.56	2	1
8	2	2	ka	380.7	86.0865	123.5	593.25	916.1	2	1
8	2	2	ka	388.9	86.381	121.85	620.05	1052.04	2	1
8	2	2	ti	623.2	86.3934	127.19	325.12	2374.49	2	1
8	2	2	ka	547.8	83.5838	120.01	581.29	1062.48	2	1
8	2	2	ti	868.9	85.643	129.41	295.52	2262.53	2	1
8	2	2	ti	539.6	85.6542	124.19	306.19	2310.26	2	1
8	2	2	ka	429.8	84.6736	122.44	596.72	995.94	2	1
8	2	2	ka	711.7	85.2866	123.03	553.47	992.62	2	1
8	2	1	ka	454.4	84.4117	126.63	528.1	1003.72	2	1
8	2	1	ti	482.3	85.7042	122.24	320.03	2363.33	2	1
8	2	1	ti	613.3	86.1963	126.12	313.95	2338.24	2	1
8	2	1	ti	511.8	85.5363	126.38	315.48	2329.13	2	1
8	2	1	ti	380.7	84.6641	124.17	317.05	2367.45	2	2
8	2	1	ka	541.2	85.9184	123.76	629.56	1065.96	2	1
8	2	1	ka	606.8	84.0126	121.25	534.67	1032.79	2	1
8	2	2	ka	721.5	85.6868	121.46	613.97	1079.72	2	1
8	2	2	ti	654.3	85.8755	122.03	317.4	2294.64	2	1
8	2	2	ka	497	82.9693	117.47	507.87	1109.32	2	1
8	2	1	ti	567.5	85.9102	121.84	298.92	2277.83	2	1
8	2	2	ti	908.3	86.3886	123.29	326.02	2303.83	2	1
8	2	2	ka	482.3	83.0027	119.52	516.88	1069.7	2	1
8	2	2	ti	521.6	85.3613	123.99	270.56	2353.92	2	1
8	2	1	ka	734.6	85.5015	122.81	602.53	1024.84	2	1
8	2	2	ka	429.8	84.4991	120.89	574.85	994.21	2	1
8	2	2	ka	424.9	85.4245	123.46	605.78	997.74	2	1
8	2	1	ti	459.3	85.8995	125.54	315.7	2320.35	2	1
8	2	1	ka	654.3	85.0858	118.79	610.36	1002.75	2	1
8	2	1	ka	475.7	85.5438	123.35	607.4	1053.74	2	1
8	2	1	ti	475.7	86.1295	125.65	333.08	2408.46	2	1
8	2	1	ka	631.4	82.5134	122	346.16	936.29	2	1
8	2	2	ka	384	85.8366	120.41	605.89	968.98	2	1
8	2	2	ka	400.3	84.498	119.72	611.21	905.9	2	1
8	2	2	ti	551.1	85.1011	122.21	314.76	2336.19	2	1
8	2	1	ti	556	86.3077	125.43	332.73	2375.9	2	1
8	2	2	ti	488.8	84.0097	122.79	193.44	2238.24	2	1
8	2	1	ti	562.5	84.8729	123.21	290.55	2292.5	2	1
8	2	2	ti	577.3	85.3312	127.88	224.38	2255.46	2	1
8	2	1	ti	554.4	85.6138	126.42	298.13	2317.11	2	1
8	2	1	ti	475.7	84.9448	122.17	290.71	2352.26	2	1
8	2	1	ka	708.4	88.2551	123.02	632.17	1033.99	2	1
8	2	2	ka	572.4	82.4364	122.51	330.03	1108.39	2	1
8	2	1	ka	577.3	84.3463	119.58	600.48	1017.66	2	1
8	2	2	ti	683.8	83.9276	121.02	283.11	2300.59	2	1
8	2	2	ka	451.1	82.6643	117.1	538.04	1033.59	2	1
9	1	2	a	811.6	88.2292	226.89	588.57	909.83	1	1
9	1	2	a	490.5	85.985	215.44	479.66	976.25	1	1
9	1	2	i	528.1	88.1036	223.3	377.86	2853.56	1	1
9	1	2	i	457.7	87.2721	232.9	387.81	2713.31	1	1
9	1	1	i	674	86.4732	229.37	378.71	2896.51	1	1
9	1	1	i	642.8	87.3897	233.03	375.89	2844.39	1	1
9	1	2	a	588.8	88.6124	227.57	657.95	942.72	1	1
9	1	1	a	582.2	87.5371	235.15	379.41	843.94	1	1
9	1	1	i	529.8	86.7331	235.44	337.73	2979.38	1	1
9	1	2	i	723.1	87.0301	237.9	395.21	3030.32	1	1
9	1	1	a	667.4	87.8556	232.18	444.6	944.44	1	1
9	1	1	i	693.6	88.4753	236.98	378.44	2882.31	1	1
9	1	2	a	641.2	87.873	231.44	886.36	906.26	1	1
9	1	2	a	492.1	88.3083	215.67	462.13	1082.81	1	1
9	1	2	a	523.2	87.4392	212.33	539.52	1071.24	1	1
9	1	2	a	538	89.7483	203.89	756.05	1009.33	1	1
9	1	2	i	628.1	87.2587	233.68	355.34	3096.02	1	1
9	1	2	i	583.8	87.5678	231.94	385.02	3102.49	1	1
9	1	1	a	549.4	88.1878	213.49	557.66	1028.12	1	1
9	1	1	i	516.7	86.7683	216.13	374.68	2853.15	1	1
9	1	1	i	659.2	88.4188	223.34	375.14	2836.14	1	1
9	1	1	i	616.6	86.3391	228.39	413.68	2592.71	1	1
9	1	1	a	549.4	88.5336	220.33	611.69	965.93	1	1
9	1	2	i	621.5	87.4234	223.96	397.21	3037.26	1	1
9	1	1	i	651	88.4359	224.08	386.33	3018.32	1	1
9	1	2	i	523.2	85.9929	226.11	380.01	3098.77	1	1
9	1	2	a	456	86.8049	219.07	498.09	1057.83	1	1
9	1	1	i	783.7	87.9955	233.57	295.47	3012.22	1	1
9	1	2	a	752.6	87.1379	225.34	605.7	936.19	1	1
9	1	2	a	506.8	87.0695	218.9	536.68	1090.04	1	1
9	1	2	i	718.2	86.7475	220.74	309.63	3147.83	1	1
9	1	1	a	575.7	85.7393	209.31	469.57	1032.14	1	1
9	1	2	i	690.4	85.9063	217.37	313.9	2807.98	1	1
9	1	1	i	644.5	85.1401	217.28	321.71	3034.14	1	1
9	1	1	i	588.8	86.2039	213.55	359.25	2971.57	1	1
9	1	1	i	654.3	87.242	214.78	386.81	2972.18	1	1
9	1	1	a	560.9	87.2519	200.82	494.26	1014.49	1	1
9	1	2	a	805	86.8499	198.1	570.22	997.37	1	1
9	1	1	i	629.7	85.8457	219.38	357.67	2880.62	1	1
9	1	2	a	600.2	86.3306	208.88	472.51	1042.81	1	1
9	1	1	i	577.3	86.1523	219.56	374.97	3046.59	1	1
9	1	2	i	949.2	84.6432	213.68	316.44	3025.92	1	1
9	1	1	i	703.5	87.4319	217.59	403.71	2750.2	1	1
9	1	1	a	539.6	86.3731	200.21	587.31	1021.41	1	1
9	1	1	i	839.5	84.4973	216.03	380.7	2554.32	1	1
9	1	1	a	597	85.751	214.34	608.12	965.33	1	1
9	1	1	a	536.3	88.3324	218.25	660.75	1039.91	1	1
9	1	1	a	498.6	88.1237	214.23	695.52	1041.17	1	1
9	1	1	i	646.1	87.6762	219.54	386.32	3006.4	1	1
9	1	1	i	923	88.4681	207.48	400.67	2960.58	1	1
9	1	2	i	570.7	88.1944	213.88	391.66	2978.93	1	1
9	1	2	a	577.3	88.9659	204.97	623.16	1041.13	1	1
9	1	2	i	575.7	88.3512	210.71	380.35	2966.59	1	1
9	1	1	i	872.2	85.5113	204.47	373.23	2768.57	1	2
9	1	2	a	598.6	89.3175	193.88	882.51	981.17	1	1
9	1	1	a	603.5	87.5051	197.52	612.6	1034.51	1	1
9	1	1	i	628.1	88.4139	200	382.9	3036.46	1	1
9	1	1	a	503.6	85.2909	199.37	609.21	1033.87	1	1
9	1	2	i	511.8	88.3234	210.47	393.58	2956.04	1	1
9	1	1	a	492.1	87.2389	205.53	635.64	1064.73	1	1
9	1	2	i	723.1	87.9566	207.69	375.75	2954.42	1	1
9	1	1	a	764.1	85.6301	204.09	561.69	1056.83	1	1
9	1	2	i	518.3	88.6212	203	374.61	2919.04	1	1
9	1	1	a	660.9	86.3901	187.62	556.21	972.94	1	1
9	1	2	i	500.3	86.5744	202.94	347.05	2825.61	1	1
9	1	2	i	713.3	87.9304	206.26	380.86	2816.87	1	1
9	1	2	i	575.7	89.1431	209.58	383.69	2678.41	1	1
9	1	1	i	469.2	87.2263	213.01	365.8	2971.86	1	1
9	1	2	a	541.2	86.0011	208.86	566.67	1059.25	1	1
9	1	1	a	898.4	88.4919	203.98	609.13	1034.9	1	1
9	1	1	a	810	88.6992	201.34	661.8	1064.56	1	1
9	1	1	i	696.9	85.9	206.26	380.99	2822.53	1	1
9	1	2	a	764.1	84.296	186.82	532.82	1005.51	1	1
9	1	1	a	533.1	86.8341	185.69	618.55	1006.77	1	1
9	1	1	a	605.2	85.6649	198.64	505.35	1071.38	1	1
9	1	1	i	631.4	88.2446	192.23	370.89	2840.94	1	1
9	1	2	i	685.4	87.5093	196.15	367.22	2834.16	1	1
9	1	2	a	637.9	86.2145	179.95	538.19	942.6	1	1
9	1	2	a	523.2	87.3109	185.64	501.75	997.57	1	1
9	1	1	a	710	85.8281	191.48	530.33	1008.38	1	1
9	1	1	i	770.6	88.5641	205.96	376.15	2751.28	1	1
9	1	1	i	634.6	86.6966	196.49	371.09	2869.33	1	1
9	1	2	a	575.7	85.4269	198.83	482.68	1066.96	1	1
9	1	2	i	597	85.3926	197.6	368.77	2992.63	1	1
9	1	1	a	685.4	85.9542	186.05	688.97	984.08	1	1
9	1	2	i	636.3	86.2165	201.67	371.4	2615.78	1	1
9	1	1	a	677.2	87.018	182.68	671.61	1019.56	1	1
9	1	2	a	583.8	85.7278	184.41	485.3	976.43	1	1
9	1	2	i	654.3	87.1344	205.1	383.75	3001.82	1	1
9	1	2	a	636.3	86.84	189.36	627.72	1030.47	1	1
9	1	2	a	793.6	86.7236	188.78	619.78	1001.88	1	1
9	1	1	i	616.6	87.6335	199.31	384.65	2869.54	1	1
9	1	2	i	657.6	88.7859	207.49	407.02	2923.05	1	1
9	1	2	a	516.7	84.7517	187.25	535.96	1046.84	1	1
9	1	1	a	680.5	85.2137	190.79	553.05	985.98	1	1
9	1	2	a	911.5	85.0047	190.3	597.38	994.16	1	1
9	1	2	i	605.2	83.9908	196.42	358.08	3107.39	1	1
9	1	1	a	624.8	85.7455	186.29	632.51	1019.54	1	1
9	1	2	i	475.7	85.1941	204.17	382.5	2777.67	1	1
9	1	2	a	562.5	86.478	187.86	607.04	1023.08	1	1
9	2	1	ti	628.1	88.2352	232.37	409.82	2714.48	1	1
9	2	1	ka	451.1	87.4364	201.4	655.41	1030.73	1	1
9	2	2	ti	677.2	89.5996	228.62	436.08	2647.37	1	1
9	2	2	ti	518.3	90.552	230.67	476.86	2498.45	1	1
9	2	1	ka	675.6	86.1356	204.29	570.61	963.09	1	1
9	2	2	ti	554.4	89.5698	242.52	444.17	2472.26	1	1
9	2	2	ti	708.4	89.1659	241.98	446.82	2608.73	1	1
9	2	1	ti	592	90.1177	236.1	446.87	2605.52	1	1
9	2	2	ka	721.5	87.4571	211.2	569.55	1057.47	1	1
9	2	2	ka	785.4	89.2473	215	696.53	1136.84	1	1
9	2	2	ti	778.8	88.2873	237.71	423.93	2539.65	1	1
9	2	1	ka	623.2	87.7855	200.38	643.81	1066.51	1	1
9	2	1	ka	808.3	89.1925	199.7	622.19	1143.5	1	1
9	2	1	ti	521.6	88.4833	233.01	426.51	2678.72	1	1
9	2	1	ka	538	88.3027	195.85	570.33	1023.2	1	1
9	2	2	ti	534.7	88.6931	238.41	443.22	2609.64	1	1
9	2	2	ka	578.9	86.1939	185.3	599.21	989.86	1	1
9	2	1	ka	980.4	88.2285	199.12	582.33	1062.72	1	1
9	2	1	ti	562.5	89.4848	235.16	441.63	2643.01	1	1
9	2	2	ka	744.4	87.4749	187.53	605.88	1045.94	1	1
9	2	1	ka	810	87.8418	198.18	542.55	1012.51	1	1
9	2	2	ti	996.7	87.468	231.97	430.31	2598.28	1	1
9	2	2	ti	593.7	90.2058	234.8	442.16	2758.97	1	1
9	2	2	ti	539.6	89.4718	234.9	450.52	2803.53	1	1
9	2	1	ka	611.7	87.6191	188.04	574.19	1023.08	1	1
9	2	1	ti	549.4	89.8104	231.77	483.07	2337.12	1	1
9	2	2	ti	639.6	89.8159	238.3	440.56	2735.61	1	1
9	2	2	ka	760.8	85.1915	187.83	485.16	975.4	1	1
9	2	1	ka	728	88.4723	207.27	614.3	1043	1	1
9	2	1	ka	883.7	88.1125	191.81	563.86	1059	1	1
9	2	1	ti	700.2	87.4757	238.21	408.02	2767.43	1	1
9	2	1	ti	790.3	89.658	235.99	449.59	2515.36	1	1
9	2	2	ti	724.8	89.2944	224.53	440.27	2543.16	1	1
9	2	2	ka	675.6	87.8295	196.1	569.68	1012.38	1	1
9	2	2	ti	806.7	89.3217	238.36	456.75	2523.69	1	1
9	2	2	ti	628.1	90.4873	243.3	470.19	2495.55	1	1
9	2	2	ti	442.9	90.1104	237.42	468.88	2569.4	1	1
9	2	1	ti	601.9	90.774	239.53	484.97	2571.84	1	1
9	2	2	ti	644.5	89.8739	240.77	462.61	2601.41	1	1
9	2	1	ti	503.6	90.9595	242.05	477.33	2407.01	1	1
9	2	1	ti	533.1	91.3016	234.02	486.35	2435.9	1	1
9	2	2	ka	608.4	89.9512	200.37	629.18	1121.16	1	1
9	2	1	ti	927.9	90.2706	243.14	460.43	2520.46	1	1
9	2	2	ka	675.6	86.3571	177.05	541.9	975.82	1	1
9	2	1	ti	485.5	90.146	249.03	460.91	2420.93	1	1
9	2	2	ka	944.3	87.0863	184.13	555.78	908.95	1	1
9	2	2	ka	857.5	87.5838	194.73	602.78	963.72	1	1
9	2	1	ka	1080.3	87.8896	200.69	595.86	971.91	1	1
9	2	1	ti	633	89.1064	251.63	453.91	2559.83	1	1
9	2	2	ti	1224.5	89.6365	241.6	452.9	2649.57	1	1
9	2	2	ka	559.3	84.4133	182.25	562.66	916.63	1	1
9	2	1	ti	674	89.6906	244.4	463.11	2660.02	1	1
9	2	1	ti	683.8	89.9704	245.18	472.66	2557.92	1	1
9	2	1	ka	619.9	86.5096	193.67	547.82	1002.21	1	1
9	2	2	ti	708.4	86.5972	247.58	447.29	2661.38	1	1
9	2	1	ka	814.9	85.9627	184.44	505.96	925.92	1	1
9	2	2	ti	754.3	89.1124	240.54	448.14	2657.56	1	1
9	2	1	ti	909.9	90.1446	229.28	469.73	2476.53	1	1
9	2	2	ka	914.8	87.069	178.56	668.1	1118.04	1	1
9	2	2	ka	672.3	87.4471	187.66	616.52	1002.47	1	1
9	2	1	ti	619.9	90.1788	228.12	481.32	2553.65	1	1
9	2	1	ka	670.7	87.4207	177.02	611.73	1019.92	1	1
9	2	1	ti	705.1	89.4912	254.53	399.6	2720.92	1	1
9	2	2	ka	637.9	86.9866	188.28	650.05	1043.72	1	1
9	2	1	ka	714.9	85.4906	197.51	443	983.49	1	1
9	2	2	ti	655.9	89.4681	242.88	444.76	2702.8	1	1
9	2	1	ka	624.8	84.7676	183.04	574.66	912.87	1	1
9	2	2	ti	636.3	89.3671	244.92	459.81	2585.61	1	1
9	2	2	ka	549.4	86.7695	184.96	698.04	1030.85	1	1
9	2	1	ka	975.4	90.1147	198.84	691.03	1070.35	1	1
9	2	2	ka	742.8	88.5108	207.14	632.42	1043.77	1	1
9	2	2	ka	588.8	89.454	196.28	688.22	1048.11	1	1
9	2	1	ka	646.1	86.7709	190.56	653.05	1027.14	1	1
9	2	1	ti	536.3	90.7832	245.16	488.94	2712.4	1	1
9	2	1	ti	506.8	89.2277	242.14	458.2	2521.01	1	1
9	2	1	ti	696.9	90.1315	244.36	467.73	2612.36	1	1
9	2	2	ti	680.5	89.3621	240.66	457.25	2670.61	1	1
9	2	2	ka	674	85.2604	179.11	589.37	993.38	1	1
9	2	2	ti	644.5	89.3693	250.42	464.22	2562.83	1	1
9	2	1	ka	616.6	87.4488	188.37	559.06	976.06	1	1
9	2	1	ka	659.2	85.1483	182.26	602.73	1009.52	1	1
9	2	1	ka	436.4	90.5603	204.1	653.68	1030.5	1	1
9	2	1	ti	519.9	88.5078	255.24	470.91	2575.27	1	1
9	2	1	ti	664.1	87.8717	245.69	438.45	2659.86	1	1
9	2	2	ti	754.3	88.4981	241.43	443.91	2638.07	1	1
9	2	2	ti	441.3	87.2461	245.95	445.91	2618.06	1	1
9	2	1	ka	549.4	84.2687	97.33	650.5	1062.56	1	1
9	2	1	ka	798.5	86.8622	203.06	481.83	981.59	1	1
9	2	1	ka	601.9	82.1212	94.31	499.11	937.92	1	1
9	2	1	ka	441.3	84.9269	199.5	364.93	961.06	1	1
9	2	1	ti	728	87.9256	247.53	465.27	2510.49	1	1
9	2	2	ka	564.2	85.0557	190.41	511	961.65	1	1
9	2	2	ka	595.3	85.2259	199.3	517.58	959.92	1	1
9	2	2	ka	580.6	86.2274	191.04	520.75	951.15	1	1
9	2	1	ti	538	89.3612	261.78	445.14	2667.7	1	1
9	2	2	ti	868.9	91.4459	236.5	477.75	2531.07	1	1
9	2	2	ka	739.5	86.6212	182.05	631.35	920.19	1	1
9	2	2	ka	662.5	88.3238	183.41	630.74	1002.92	1	1
9	2	2	ka	528.1	88.0695	187.46	697.23	1030.77	1	1
9	2	2	ka	539.6	89.6063	197.65	728.58	1090.47	1	1
10	1	2	i	639.6	84.8192	247.65	330.53	2628.05	1	1
10	1	2	a	960.7	87.2095	233.2	803.78	1118.69	1	1
10	1	1	a	810	87.9145	240.52	713.29	1077.1	1	1
10	1	2	a	905	84.6374	230.07	780.27	1178.32	1	1
10	1	2	a	621.5	88.0781	234.73	667.88	1137.95	1	1
10	1	2	i	500.3	82.3221	240.85	340.51	2694.47	1	1
10	1	2	a	551.1	85.8505	233.86	697.43	1134.62	1	1
10	1	2	i	582.2	80.3961	242.72	378.64	2772.88	1	1
10	1	1	i	536.3	81.5723	243.51	397.5	2809.56	1	1
10	1	1	a	542.9	83.101	231.21	521.23	1155.67	1	1
10	1	2	i	731.3	81.8716	239.62	378.16	2700.36	1	1
10	1	1	i	603.5	82.1712	244.65	383.1	2736.11	1	1
10	1	2	i	628.1	82.0941	245.43	389.48	2835.05	1	1
10	1	1	i	755.9	82.9487	246.6	365.34	2662.7	1	1
10	1	1	i	508.5	83.8891	243.01	404.73	2950.98	1	1
10	1	1	a	649.4	83.8392	233.02	608.32	1116.43	1	1
10	1	1	i	521.6	80.9075	229.5	412.19	2571.79	1	1
10	1	1	a	624.8	85.9803	229.22	616.05	1107.37	1	1
10	1	2	a	700.2	86.4682	229.11	714.88	1108.63	1	1
10	1	1	a	588.8	83.8459	229.82	642.78	1127.74	1	1
10	1	1	a	749.3	85.9045	220.09	750.6	1126.63	1	1
10	1	2	a	728	86.5554	230.23	747.88	1072.9	1	1
10	1	2	i	660.9	81.7319	233.88	338.12	2727.62	1	1
10	1	2	a	872.2	87.0884	227.91	756.72	1086.03	1	1
10	1	2	i	667.4	79.6794	233.82	326.63	2603.32	1	1
10	1	1	i	539.6	81.9714	240.23	368.7	2639.97	1	1
10	1	2	a	693.6	85.4503	234.11	743.1	1035.27	1	1
10	1	2	a	788.7	85.9506	233.52	692.81	1068.04	1	1
10	1	1	a	660.9	83.6372	226.75	616.51	1118.58	1	1
10	1	2	i	670.7	83.8036	231.29	422.51	2688.37	1	1
10	1	2	i	706.7	80.7407	235.62	350.74	2666.87	1	1
10	1	1	a	655.9	87.9408	234.55	730.39	1021.89	1	1
10	1	1	i	831.3	80.0997	233.77	383.81	2722.8	1	1
10	1	2	a	710	83.5051	233.24	686.68	1082.72	1	1
10	1	2	a	798.5	87.7646	232.83	725.44	1070.31	1	1
10	1	2	a	711.7	86.7769	230.11	721.3	1106.93	1	1
10	1	1	a	947.6	87.9722	226.6	764.6	1095.03	1	1
10	1	1	a	683.8	86.0415	227.46	695.48	1064.61	1	1
10	1	2	i	680.5	82.2552	239.7	326.16	2704.01	1	1
10	1	1	i	613.3	82.5977	236.91	346.94	2686.44	1	1
10	1	1	i	508.5	82.9138	242.54	341.04	2865.93	1	1
10	1	1	i	544.5	80.1781	236.45	350.52	2722.87	1	1
10	1	2	i	664.1	83.6672	235.78	352.43	2614.23	1	1
10	1	1	a	742.8	84.2212	225.71	635.36	1097.27	1	1
10	1	2	i	664.1	82.9665	235.85	371.03	2647.79	1	1
10	1	2	i	567.5	81.1461	232.89	384.23	2730.08	1	1
10	1	1	a	701.8	85.7528	228.99	699.68	1089.38	1	1
10	1	2	a	737.9	86.8958	240.28	697.66	1044.39	1	1
10	1	1	i	588.8	82.1943	239.9	347.84	2744.36	1	1
10	1	1	i	569.1	84.106	245.79	313.38	2720.53	1	1
10	1	1	i	538	83.5154	235.1	337.88	2722.84	1	1
10	1	2	i	703.5	81.7399	239.39	326.56	2698.34	1	1
10	1	1	i	556	83.5845	246.27	377.28	2744.76	1	1
10	1	2	i	660.9	81.8832	249.74	327.01	2696.33	1	1
10	1	2	a	655.9	82.2665	231.36	584.08	1032.94	1	1
10	1	1	i	685.4	84.3925	256.4	350.24	2588.18	1	1
10	1	2	a	703.5	86.7825	239.39	698.82	1030.63	1	1
10	1	1	i	524.9	83.6764	242.36	313.8	2696.02	1	1
10	1	2	i	631.4	84.2095	239.25	289.73	2680.57	1	1
10	1	1	i	674	82.2835	238.18	325.23	2717.27	1	1
10	1	1	a	703.5	84.7305	238.72	715.48	1069.04	1	1
10	1	2	a	760.8	85.8173	239.42	654.97	1010.26	1	1
10	1	2	i	595.3	82.6446	244.3	331.56	2926.89	1	1
10	1	2	a	644.5	87.8162	237.3	694.9	1083.05	1	1
10	1	1	a	754.3	85.88	238.66	628.21	1027.88	1	1
10	1	2	a	660.9	85.7214	233.2	750.41	1052.56	1	1
10	1	2	a	629.7	86.9479	234.15	706.54	1075.88	1	1
10	1	1	a	633	84.8909	236.38	647.29	1108.4	1	1
10	1	2	i	603.5	82.2991	239.95	322.23	2750.05	1	1
10	1	1	i	552.7	83.8449	239.11	333.52	2739.71	1	1
10	1	2	a	570.7	87.2947	234.17	692.51	1031.89	1	1
10	1	1	a	783.7	87.3795	228.08	820.28	1074.77	1	1
10	1	1	a	708.4	86.5251	230.42	821.78	996.42	1	1
10	1	2	a	647.8	87.3248	229.11	707.19	1128.74	1	1
10	1	2	i	754.3	82.4657	235.56	383.17	2661.23	1	1
10	1	1	a	655.9	87.5127	234.87	778.04	1051.48	1	1
10	1	1	a	641.2	85.4591	228.04	661.96	1139.34	1	1
10	1	1	a	588.8	85.6851	226.15	757.56	1189.17	1	1
10	1	1	a	647.8	84.5137	232.99	582.87	1179.8	1	1
10	1	1	i	652.7	81.6105	240.31	362.48	2671.31	1	1
10	1	1	a	644.5	88.0861	235.74	767.9	1076.95	1	1
10	1	2	i	754.3	84.3593	242.74	372.63	2769.57	1	1
10	1	2	a	629.7	87.3051	233.68	763.14	1004.16	1	1
10	1	1	a	651	85.7121	233.25	671.18	1078.02	1	1
10	1	1	i	680.5	81.226	238.63	389.68	2634.1	1	1
10	1	1	i	678.9	83.3757	245.45	373.08	2842.06	1	1
10	1	1	a	606.8	87.1292	233.99	657.47	1001.32	1	1
10	1	2	i	674	83.2534	249.19	340.15	2583.87	1	1
10	1	2	i	687.1	84.7383	248.89	359.04	2688.7	1	1
10	1	2	a	624.8	83.3529	232.65	670.06	1137.22	1	1
10	1	2	i	639.6	83.6344	245.58	355.54	2660.62	1	1
10	1	1	i	636.3	83.843	255.27	359.59	2946.47	1	1
10	1	1	i	669.1	84.8331	246.96	341.54	2737.43	1	1
10	1	1	i	693.6	83.3276	249.74	343.74	2627.94	1	1
10	1	1	i	587.1	85.9743	254.85	347.57	2646.71	1	1
10	1	2	a	623.2	86.0455	244.48	687.98	1040.75	1	1
10	1	2	i	733	84.5988	258.48	355.46	2607.2	1	1
10	1	2	i	615	83.3312	254.13	370.77	2665.11	1	1
10	1	1	a	628.1	87.6449	253.08	697.28	1124.28	1	1
10	1	2	a	674	88.7721	246.31	742.23	1070.79	1	1
10	2	2	ti	793.6	82.9401	240.51	320	2713.85	1	1
10	2	1	ti	587.1	82.5778	241.56	355.82	2708.5	1	1
10	2	2	ka	519.9	86.0292	219.27	788.03	1142.43	1	1
10	2	2	ka	505.2	84.2026	223.49	757.94	1100.06	1	1
10	2	2	ti	711.7	83.1912	243.5	430.53	2707.45	1	1
10	2	1	ti	651	82.163	248.9	329.12	2720.16	1	1
10	2	1	ka	585.5	85.2447	231.94	729.96	1032.81	1	1
10	2	2	ti	791.9	82.6315	244.16	419.47	2695.13	1	1
10	2	1	ti	616.6	80.8679	240.15	411.48	2755.72	1	1
10	2	1	ka	601.9	87.8533	238.16	736.93	1084.31	1	1
10	2	1	ka	588.8	86.286	237.81	749.65	1093.36	1	1
10	2	2	ti	649.4	81.513	245.53	415.4	2710.28	1	1
10	2	2	ka	572.4	85.0699	236.56	691.27	1118.56	1	1
10	2	2	ti	629.7	81.5759	247.6	368.5	2635.49	1	1
10	2	1	ka	567.5	86.797	246.2	686.13	1011.85	1	1
10	2	1	ti	585.5	81.3798	241.75	384.76	2725.03	1	1
10	2	1	ti	611.7	81.6179	234.49	393.75	2713.95	1	1
10	2	1	ka	644.5	85.9321	229.12	747.78	1130.08	1	1
10	2	2	ti	695.3	80.7377	239.58	418.56	2747.66	1	1
10	2	2	ti	649.4	81.5567	239.91	421.95	2726.7	1	1
10	2	2	ti	780.5	81.8288	240.71	436.5	2713.24	1	1
10	2	1	ka	637.9	85.847	228.4	768.45	1103.11	1	1
10	2	2	ti	534.7	83.5986	239.65	431	2705.54	1	1
10	2	1	ka	570.7	86.5208	228.69	763.96	1141.56	1	1
10	2	1	ka	655.9	85.896	225.74	768.25	1124.22	1	1
10	2	2	ti	616.6	82.9634	245.16	417.42	2716.03	1	1
10	2	1	ka	595.3	85.4073	225.57	728.31	1146.66	1	1
10	2	1	ka	647.8	85.3113	225.46	785.48	1196.78	1	1
10	2	1	ka	683.8	84.9746	115.45	735.34	1104.4	1	1
10	2	2	ti	624.8	83.5727	243.15	414.26	2771.37	1	1
10	2	2	ti	636.3	85.092	247.18	440.93	2694.84	1	1
10	2	1	ti	565.8	80.7652	241.09	404.37	2653.38	1	1
10	2	2	ka	580.6	85.8744	232.68	713.16	1088.69	1	1
10	2	2	ti	621.5	82.5637	244.19	449.64	2752.74	1	1
10	2	1	ka	674	84.8284	238.4	696.48	1096.03	1	1
10	2	1	ti	560.9	81.513	244.04	422.19	2699.32	1	1
10	2	2	ti	672.3	84.7248	244.05	457.15	2694.67	1	1
10	2	1	ti	695.3	79.8347	230.66	421.87	2662.43	1	1
10	2	2	ka	624.8	84.267	229.39	683.19	1030.7	1	1
10	2	2	ka	623.2	84.9594	227.63	658.01	940.05	1	1
10	2	1	ti	636.3	82.9077	243.85	425.72	2713.38	1	1
10	2	1	ka	539.6	84.4656	233.21	727.19	923.73	1	1
10	2	2	ka	780.5	83.9118	231.57	688.05	1023.61	1	1
10	2	2	ka	601.9	84.4813	231.34	698.05	981.99	1	1
10	2	2	ka	601.9	85.4297	230.28	754.1	1024.45	1	1
10	2	2	ka	587.1	85.7348	236.09	694.66	1065.75	1	1
10	2	1	ti	601.9	82.4914	248.19	430.52	2710.31	1	1
10	2	2	ka	593.7	81.3775	224.06	690.02	1095.21	1	1
10	2	2	ti	585.5	83.7942	248.52	350.65	2816.89	1	1
10	2	2	ti	642.8	82.6616	244.27	371.37	2811.12	1	1
10	2	2	ti	559.3	84.1253	241.18	435.64	2785.74	1	1
10	2	1	ti	574	84.7434	243.21	438.67	2733.74	1	1
10	2	1	ti	637.9	84.691	238.28	456.68	2765.55	1	1
10	2	2	ka	567.5	85.8272	229.25	761.19	1202.7	1	1
10	2	2	ti	626.5	81.52	236.46	448.08	2767.44	1	1
10	2	1	ti	642.8	82.8684	236.45	425.27	2716.72	1	1
10	2	1	ti	646.1	81.8522	232.56	438.01	2747.05	1	1
10	2	1	ka	590.4	82.8481	227.85	689.27	1025.18	1	1
10	2	1	ka	574	82.4155	223.72	651.03	1131.11	1	1
10	2	2	ka	583.8	83.0607	223.88	697.66	1183.75	1	1
10	2	1	ti	670.7	80.8536	237.33	356.63	2741.61	1	1
10	2	1	ka	536.3	84.8413	236.54	655.59	977.5	1	1
10	2	1	ti	660.9	81.2584	237.16	397.63	2735.4	1	1
10	2	2	ka	534.7	83.5583	232.59	758.01	1016.36	1	1
10	2	2	ka	810	85.353	226.42	747.22	1133.17	1	1
10	2	1	ti	655.9	81.5213	237.05	395.1	2728.66	1	1
10	2	2	ka	628.1	86.4534	226.13	737.01	1014.1	1	1
10	2	2	ka	636.3	84.4846	231.96	657.98	1057.07	1	1
10	2	1	ka	664.1	82.5429	221.57	629.16	1124.7	1	1
10	2	1	ti	541.2	82.362	239.85	378.52	2748.04	1	1
10	2	1	ka	560.9	83.8956	227.46	641.75	983.66	1	1
10	2	2	ka	521.6	83.936	224.86	668.26	1051.65	1	1
10	2	2	ti	669.1	81.5579	240.05	397.09	2724	1	1
10	2	1	ti	678.9	81.8562	239.4	398.2	2735.21	1	1
10	2	2	ka	557.6	84.1371	229.45	696.48	993.35	1	1
10	2	1	ka	718.2	83.9649	228.86	742.28	998.11	1	1
10	2	1	ti	690.4	82.7279	240.42	399.86	2779.93	1	1
10	2	2	ti	577.3	81.8818	240.93	400.17	2788.63	1	1
10	2	2	ka	642.8	85.6466	234.73	694.71	937.02	1	1
10	2	1	ka	542.9	84.6092	240.3	646.97	949.18	1	1
10	2	2	ka	587.1	83.9778	232.6	667.8	960.97	1	1
10	2	2	ti	824.7	81.2962	235.95	405.05	2741.14	1	1
10	2	1	ti	677.2	82.3248	238.96	436.93	2749.51	1	1
10	2	1	ti	696.9	83.0848	256.53	381.25	2790.95	1	1
10	2	2	ti	692	82.2397	249.33	421.17	2680.45	1	1
10	2	2	ti	569.1	82.2085	242.73	403.87	2766.84	1	1
10	2	1	ka	590.4	82.4302	231.34	679.81	987.47	1	1
10	2	1	ti	716.6	81.7055	243.15	421.49	2689.19	1	1
10	2	2	ka	619.9	84.2909	232.44	698.78	979.06	1	1
10	2	2	ka	593.7	84.6277	236.35	763.01	1014.49	1	1
10	2	1	ka	533.1	84.5209	241.57	602.01	992.33	1	1
10	2	1	ka	605.2	87.2848	247.8	714.75	1115.75	1	1
10	2	2	ti	854.2	83.0837	247.6	381.77	2812.6	1	1
10	2	1	ti	690.4	82.6603	243.27	344.44	2835.09	1	1
10	2	2	ti	631.4	84.9468	253.61	330.23	2813.04	1	1
10	2	1	ti	647.8	82.2044	242.66	363.04	2904.04	1	1
10	2	2	ka	560.9	84.5545	237.94	672.61	1053.14	1	1
10	2	2	ka	556	84.0313	233.45	653.91	984.67	1	1
10	2	1	ka	746.1	85.7315	232.42	678.75	1005.85	1	1
11	1	1	i	871.5	82.6827	218.09	342.94	2750.61	1	1
[truncated: 1,195 more rows]
