# Supplementary material for: Systematic Influence of Perceived Grasp Shape on Speech Production
Source: PLoS One. 2017 Jan 19;12(1):e0170221. doi: 10.1371/journal.pone.0170221 (PMC5245887; doi:10.1371/journal.pone.0170221)
Supplement: S2 Table — (XLSX) [file pone.0170221.s002.xlsx]

## Sheet: Sheet1
subject	block	grip	voc_resp	RT	db	f0	f1	f2	mapping	voc_err
1	1	1	ke	1046.7	77.28	252.22	713.51	2524.56	1	1
1	1	2	te	548.8	76.33	205.23	705.34	2491.84	1	1
1	1	1	te	629.3	75.84	213.89	633.58	2582.86	1	1
1	1	2	te	474.9	76.81	212.29	672.73	2544.19	1	1
1	1	2	ke	737.8	76.29	221.65	675.48	2465.33	1	1
1	1	2	te	520.9	74.28	194.5	643.81	2468.39	1	1
1	1	1	te	603	74.45	196.84	633.61	2500.2	1	1
1	1	2	ke	563.6	74.78	220.57	635.88	2456.79	1	1
1	1	1	ke	690.1	74.7	213.52	601.63	2522.37	1	1
1	1	1	te	616.2	73.98	206.28	586.1	2617.42	1	1
1	1	2	te	782.2	75.63	206.04	582.25	2535.51	1	1
1	1	1	te	631	74.64	194.54	562.09	2543.34	1	1
1	1	2	ke	522.5	75.01	220.58	599.18	2584.12	1	1
1	1	1	ke	736.1	75.25	229.07	612.75	2471.81	1	1
1	1	1	ke	657.3	77.04	226.49	614.68	2527.17	1	1
1	1	2	te	688.5	75.22	189.48	638.18	2545.56	1	1
1	1	2	te	686.8	75.66	199.68	625.45	2406.85	1	1
1	1	1	ke	677	73.87	189.41	562.86	2559.22	1	1
1	1	1	te	916.9	75.59	202.2	642.77	2514.86	1	1
1	1	1	ke	548.8	75.82	190.94	619.78	2378.5	1	1
1	1	2	ke	580	76.11	201.4	587.31	2287.92	1	1
1	1	2	ke	731.2	75.96	210.15	580.96	2471.55	1	1
1	1	2	ke	642.5	76.02	217.78	584.19	2415.07	1	1
1	1	2	ke	560.3	74.49	211.14	518.96	2357.19	1	1
1	1	1	te	662.2	75.18	189.66	601.62	2516.66	1	1
1	1	2	ke	688.5	76.66	226.55	594.02	2456.1	1	1
1	1	1	ke	893.9	75.93	223.52	608.7	2517.23	1	1
1	1	1	ke	550.5	76.61	232.6	630.42	2427.11	1	1
1	1	2	te	672.1	75.11	186.74	648.21	2443.66	1	1
1	1	2	ke	608	75.38	230.74	635.93	2541.47	1	1
1	1	2	te	576.8	76.04	184.83	615.55	2439.98	1	1
1	1	1	ke	690.1	75.66	227.6	619.54	2531.29	1	1
1	1	2	te	785.4	76.95	192.59	678.63	2487.15	1	1
1	1	1	ke	701.6	76.09	229.8	614.69	2490.99	1	1
1	1	1	te	683.6	75.13	193.48	602.02	2414.84	1	1
1	1	2	ke	688.5	76.34	240.73	637.81	2443.65	1	1
1	1	2	ke	729.6	76.05	238.42	645.1	2484.52	1	1
1	1	1	ke	593.2	75.04	222.84	599.41	2442.71	1	1
1	1	2	te	619.5	74.34	190.33	532.54	2524.08	1	1
1	1	1	ke	604.7	76.57	241.81	643.23	2442.67	1	1
1	1	1	te	496.2	75	187.13	555.32	2492.88	1	1
1	1	2	te	884	77.09	238.8	660.37	2404.05	1	1
1	1	2	ke	591.5	74.32	188.26	570.09	2547.19	1	1
1	1	2	te	635.9	77.97	234.66	620.28	2421.68	1	1
1	1	1	ke	496.2	75	190.83	533.17	2539.17	1	1
1	1	1	te	723	75.13	245.68	630.58	2476.44	1	1
1	1	2	ke	481.4	74.26	192.31	596.52	2367.11	1	1
1	1	1	te	824.9	77.92	241.43	655.79	2382.8	1	1
1	1	1	te	599.8	78.69	237.44	645.26	2364.79	1	1
1	1	1	ke	576.6	74.21	196.55	527.64	2327.5	1	1
1	1	2	te	693.4	76.81	242.3	640.46	2450.89	1	1
1	1	1	te	713.1	75.08	238.25	605.83	2408.49	1	1
1	1	2	ke	438.7	72.99	200.79	505.62	2350.23	1	1
1	1	1	te	683.6	77.2	233.51	635.22	2412.93	1	1
1	1	1	ke	542.2	73.9	186.29	595.26	2270.09	1	1
1	1	2	ke	690.1	74.43	205.31	569.09	2412.84	1	1
1	1	2	ke	545.5	73.87	202.79	588.61	2431.26	1	1
1	1	1	ke	604.7	74.32	207.21	567.36	2359.77	1	1
1	1	1	ke	627.7	74.32	209.76	542.64	2335.36	1	1
1	1	1	te	499.5	76.62	224.09	585.7	2523.9	1	1
1	1	1	ke	548.8	75	191.98	665.3	2569.22	1	1
1	1	1	te	731.2	77.52	251.7	662.2	2568.33	1	1
1	1	2	te	672.1	75.41	239.48	619.13	2400.54	1	1
1	1	2	ke	644.1	73.55	199.22	583.6	2383.17	1	1
1	1	2	te	687.6	74.55	232	617.55	2317.99	1	1
1	1	2	ke	608.4	74.63	202.54	581.56	2427.65	1	1
1	1	1	te	668.9	74.15	224.14	565.97	2374.19	1	1
1	1	2	ke	510.3	72.65	191.23	531.72	2528.93	1	1
1	1	2	ke	700.9	72.75	200.61	552.53	2505.58	1	1
1	1	2	te	835.2	73.78	232.03	601.17	2377.35	1	1
1	1	1	ke	482.8	71.52	191.79	560.98	2473.3	1	1
1	1	1	ke	576.4	73.8	193.05	567.32	2211.15	1	1
1	1	2	te	668.9	73.24	229.13	644.43	2460.98	1	1
1	1	2	te	816.5	73.6	223.01	582.82	2438.22	1	1
1	1	2	te	640.3	72.55	217.23	549.05	2321.38	1	1
1	1	1	ke	479.5	70.53	181.46	539.26	2230.47	1	1
1	1	1	te	774.7	72.78	235.91	599.17	2282.61	1	1
1	1	1	te	628.2	74.98	238.59	610.79	2338.52	1	1
1	1	2	te	570.9	74.39	248.27	585.49	2433.41	1	1
1	1	1	ke	491.6	71.26	200.55	558.85	2569.84	1	1
1	1	2	ke	444.2	71.74	218.02	529.44	2517.14	1	1
1	1	1	te	662.3	73.54	228.26	578.9	2558.79	1	1
1	1	2	te	726.2	73.24	230.98	605.16	2558.63	1	1
1	1	2	te	659	73.63	231.52	584.23	2480.28	1	1
1	1	1	ke	501.5	70.83	192.35	514.36	2139.77	1	1
1	1	2	te	696.5	73.71	211.22	542.38	2362.72	1	1
1	1	2	ke	514.7	69.27	177.91	507.85	2255.87	1	1
1	1	1	ke	654.6	75.83	229.62	600.78	2558.37	1	1
1	1	1	te	759.2	73.38	224.84	567.15	2494.26	1	1
1	1	1	te	781.3	73.69	225.14	542.74	2347.12	1	1
1	1	2	te	787.9	71.56	224.35	546.05	2365.63	1	1
1	1	1	te	729.5	73.94	234.55	576.63	2362.66	1	1
1	1	2	ke	645.8	74.35	232.82	556.69	2287.29	1	2
1	1	2	ke	587.4	70.96	204.27	484.32	2206.99	1	1
1	1	2	ke	626	73.47	216.77	517.69	2284.67	1	1
1	1	2	ke	699.8	72.94	221.36	549.63	2435.75	1	1
1	1	1	te	643.6	75.14	221.44	616.93	2438.26	1	1
1	1	2	te	894.7	74.37	229.26	592.32	2355.88	1	1
1	1	2	ke	487.2	72.13	199.53	504.67	2371.18	1	1
1	1	2	ke	491.6	73.06	207.17	602.99	2213.42	1	1
1	1	1	te	693.2	73.15	214.26	586.2	2336.01	1	1
1	1	1	te	705.3	74.06	218.32	563.19	2324.08	1	1
1	1	1	ke	546.7	72.2	212.27	601.54	2315.77	1	1
1	1	2	ke	645.8	74.07	221.89	580.76	2423.28	1	1
1	1	2	te	722.9	74.82	223.71	648.69	2423.18	1	1
1	1	2	te	706.4	73.42	222.23	554.06	2205.33	1	1
1	1	2	te	646.9	72.88	229.17	624.92	2316.23	1	2
1	1	2	te	737.2	72.97	227.18	566.72	2279.4	1	1
1	1	1	ke	599.5	74.59	218.05	595.23	2389.24	1	1
1	1	1	te	801.1	74.62	235.5	617.05	2368.19	1	1
1	1	2	ke	605	72.96	213.5	547.11	2320.64	1	1
1	1	1	te	744.9	72.85	226.59	628.03	2459.27	1	1
1	1	1	te	736.1	73.53	227.42	527.47	2388.23	1	1
1	1	1	te	769.2	72.72	227.37	533.84	2430.14	1	1
1	1	1	te	738.3	73.35	232.46	574.19	2365.04	1	1
1	1	2	te	667.8	73.21	231.3	555.7	2339.54	1	1
1	1	1	ke	569.8	72.11	208.02	591.72	2433.22	1	1
1	1	1	ke	455.3	73.19	220.98	589.09	2448.47	1	1
1	1	1	ke	404.6	72.96	211.67	615.75	2426.17	1	1
1	1	1	ke	459.7	72.42	210.43	502.91	2253.58	1	1
1	2	1	i	654	76.37	264.91	426.52	2576.45	1	1
1	2	2	o	629.3	76.51	219.42	623.3	1159.02	1	1
1	2	1	o	686.8	76.66	221.07	629.59	1242.34	1	1
1	2	2	i	596.5	75.21	254.38	411.13	2685.77	1	1
1	2	1	o	548.8	76.88	206.94	573.4	1106.38	1	1
1	2	2	o	604.7	76.51	213.41	567.95	1077.34	1	1
1	2	2	o	649.1	74.72	217.62	527.73	1014.12	1	1
1	2	2	o	532.4	77.34	216.75	581.03	1103.25	1	1
1	2	1	i	560.3	74.45	261.37	409.26	2530.96	1	1
1	2	2	o	562	75.94	212.15	591.46	1084.81	1	1
1	2	2	o	573.5	76.47	217.07	570.76	1121.53	1	1
1	2	1	i	522.5	74.83	258.45	406.99	2578.51	1	1
1	2	1	o	649.1	77.55	203.35	549.42	1060.4	1	1
1	2	1	i	547.2	74.37	258.28	398.43	2588.5	1	1
1	2	2	o	560.3	75.94	210.33	552.97	1068.41	1	2
1	2	1	i	744.4	75.75	259.74	412.19	2580.25	1	1
1	2	1	i	796.9	75.19	260.2	405.36	2588.85	1	1
1	2	2	i	964.6	75.94	269.56	425	2642.54	1	1
1	2	1	i	675.3	74.42	253.89	401.92	2788.7	1	1
1	2	2	i	777.2	75.85	272.08	430.7	2701.23	1	1
1	2	1	i	608	74.84	259.17	406.71	2501.69	1	1
1	2	2	o	616.2	76.35	228.86	630.72	1090.14	1	1
1	2	1	o	762.4	76.85	228.36	594.6	1108.98	1	1
1	2	2	o	665.5	75.79	230.26	585.21	1087.02	1	1
1	2	2	o	622.8	75.66	222.99	611.07	1206.56	1	1
1	2	2	i	1056.1	74.53	266.69	419.38	2588.7	1	1
1	2	1	o	767.4	73.85	214.98	597.91	1098.3	1	1
1	2	2	i	959.6	73.83	258.53	405.92	2494.2	1	1
1	2	1	i	603	74.71	257.86	425.22	2583.55	1	1
1	2	2	i	585	74.17	255.58	413.38	2611.84	1	1
1	2	2	o	622.8	75.68	218.22	615.56	1179.01	1	1
1	2	1	i	565.2	75.06	263.05	427.94	2580.05	1	1
1	2	2	i	1084.5	76.02	271.24	443.48	2703.48	1	1
1	2	1	o	803.5	75.16	224.05	637.45	1228.26	1	1
1	2	2	o	545.5	76.43	244	618.06	1107.19	1	1
1	2	1	o	540.6	76.4	243.87	624.51	1068	1	1
1	2	1	o	548.8	76.47	223.99	558.77	1056.75	1	1
1	2	1	o	525.8	75.67	236.27	528.6	991.92	1	1
1	2	2	i	626	74.56	269.43	409.67	2696.88	1	1
1	2	1	o	723	76.07	256.26	550.47	990.05	1	1
1	2	1	o	839.7	75.13	253.78	581.14	1103.88	1	1
1	2	2	i	445.3	73.12	215.41	363.52	2549.29	1	1
1	2	1	o	608	75.14	205.62	531.24	1033.69	1	1
1	2	2	i	606.3	74.14	265.36	415.11	2617.64	1	1
1	2	1	i	555.4	75.19	270.06	438.47	2637.13	1	1
1	2	2	o	604.7	73.67	219.16	543.28	950.67	1	1
1	2	2	i	785.4	75.33	266.19	429.26	2671.99	1	1
1	2	1	i	755.9	74.97	263.19	422.01	2673.36	1	1
1	2	2	i	576.8	74.45	264.54	418.95	2607.61	1	1
1	2	2	o	650.7	75.21	217.86	578.59	1082.83	1	1
1	2	2	o	645.8	75.14	228.14	572.32	1037.3	1	1
1	2	1	o	677	75.69	213.64	533.08	1075.53	1	1
1	2	1	o	757.5	75.3	222.29	545.61	1058.52	1	1
1	2	1	i	816.7	74.41	272.69	429.86	2731.98	1	1
1	2	2	o	792	76.28	250.63	579.86	1102	1	1
1	2	1	i	537.3	74.81	250.98	407.71	2529.41	1	1
1	2	1	o	599.8	76.1	215.07	547.72	1109.75	1	1
1	2	1	o	634.3	75.11	221.9	552.28	1054.45	1	1
1	2	2	o	742.7	75.87	227.11	577.01	1099.97	1	1
1	2	2	o	1158.5	77.47	245.23	570.81	1061.33	1	2
1	2	2	o	732.9	77.58	242.45	580.57	1053.37	1	1
1	2	1	i	547.2	75.04	261.89	412.05	2518.31	1	1
1	2	1	i	670.4	74.9	262.89	406.18	2618.99	1	1
1	2	1	i	624.4	74.23	262.36	415.59	2599.29	1	1
1	2	2	o	529.1	77.39	216.07	573.56	1116.03	1	1
1	2	2	i	680.3	75.55	271.29	422.38	2698.69	1	1
1	2	2	o	501.2	76.12	204.36	523.48	1013.57	1	1
1	2	1	i	624.4	74.3	269.19	422.37	2679.99	1	1
1	2	1	i	632.6	73.83	263.67	410.17	2637.6	1	1
1	2	1	i	520.9	75.21	261.55	431.8	2627.28	1	1
1	2	2	o	601.4	76.96	207.38	550.88	1091.29	1	1
1	2	1	i	440.4	72.99	262.58	430.34	2738.66	1	1
1	2	1	i	632.6	74.01	274.08	424.15	2636.44	1	1
1	2	1	o	760.8	76.13	214.61	584.14	1108.1	1	1
1	2	2	i	621.1	74.33	278.08	431.91	2851.05	1	1
1	2	2	o	640.8	75.35	215.1	563.15	1092.39	1	1
1	2	2	o	578.4	74.8	225.7	588.4	1013.19	1	1
1	2	1	o	862.7	77.03	206.85	590.59	1143.23	1	1
1	2	1	i	535.7	74.06	278.78	433.2	2663.51	1	1
1	2	1	o	930	77.55	217.5	592.75	1154.86	1	1
1	2	2	o	542.2	75.31	221.81	511	1056.67	1	1
1	2	1	o	631	76.85	216.31	574.4	1128.36	1	1
1	2	1	i	442	74.4	272.88	415.5	2660.98	1	1
1	2	1	o	588.3	76.76	203.97	553.66	1073.24	1	1
1	2	2	o	759.1	75.97	212.45	536.19	1040.72	1	1
1	2	1	o	686.8	76.45	208.25	554.27	1052.17	1	1
1	2	2	i	501.2	73.71	281.31	418.59	2744.13	1	1
1	2	2	i	634.3	73.25	263.82	405.11	2573.18	1	1
1	2	2	i	729.6	74.1	268.43	417.63	2600.74	1	1
1	2	2	i	685.2	74.52	278.74	431.43	2882.48	1	1
1	2	1	i	644.1	72.98	280.15	434.74	2634.46	1	1
1	2	2	i	675.3	74.45	275.75	434.66	2722.06	1	1
1	2	1	o	585	75.68	214.72	574.79	1036.43	1	1
1	2	2	i	747.6	74.26	256.7	393.8	2714.8	1	1
1	2	2	i	695.1	74.11	267.5	422	2664.61	1	1
1	2	1	o	565.2	76.42	212.76	575.96	1118.22	1	1
1	2	2	o	617.8	74.11	217.08	504.24	1008.37	1	1
1	2	1	o	652.3	74.88	220.33	538.83	1051	1	1
1	2	1	i	727.9	74.42	295.49	446.75	2577.05	1	1
1	2	2	i	700	73.66	283.52	439.92	2617.2	1	1
1	2	2	i	711.5	73.17	280.94	425.32	2693.94	1	1
1	2	2	i	568.5	74.41	290.57	447.86	2663.48	1	1
1	2	1	i	723	74.24	281.69	435.13	2620.61	1	1
1	2	2	i	645.8	72.46	284.04	419.52	2549.96	1	1
1	2	2	i	677	73.4	291.58	435.83	2651.46	1	1
1	2	1	i	645.8	72.38	287.42	427.52	2619.27	1	1
1	2	2	o	576.8	74.78	226.53	549.54	1002.64	1	1
1	2	1	o	650.7	76.31	238.26	519.59	1008.72	1	1
1	2	2	i	742.7	73.17	299.67	443.94	2660.22	1	1
1	2	2	o	537.3	74.32	207.24	555.44	988.28	1	1
1	2	1	o	631	75.58	200.7	515.95	1015.88	1	1
1	2	1	o	535.7	75.42	197.69	528.92	1024.6	1	1
1	2	2	o	491.3	74.47	197.1	507.56	994.75	1	1
1	2	1	i	698.3	72.24	285.7	411.76	2562.16	1	1
1	2	2	i	1071.4	74.45	285.53	452.98	2847.27	1	2
1	2	1	o	836.4	74.88	213.94	475.03	1005.8	1	1
1	2	2	i	764.1	72.16	266.34	400.23	2593	1	1
1	2	2	o	918.5	75.23	230.56	573.76	1086.68	1	1
1	2	1	i	553.7	71.95	282.08	408.6	2558.51	1	1
1	2	1	o	476.5	76.21	209.18	553.11	1096.07	1	1
1	3	2	i	896.9	73.44	284.26	447.55	2699	1	1
1	3	1	u	610.6	76.12	222.56	484.79	807.89	1	1
1	3	1	u	524.6	73.92	235.06	476.04	878.77	1	1
1	3	1	u	446.4	74.57	236.73	460.68	893.68	1	1
1	3	2	u	558.8	74.77	236.84	481.46	857.67	1	1
1	3	1	i	679.9	73.3	271.62	424.5	2600.74	1	1
1	3	2	i	564.3	73.3	268.08	429.38	2682.62	1	1
1	3	2	u	585.2	74.11	226.48	454.61	756.45	1	1
1	3	1	i	662.3	72.1	277.66	414.69	2722.2	1	1
1	3	1	u	519.1	72.79	212.05	424.61	863.3	1	1
1	3	1	i	657.9	71.95	277.97	423.9	0	1	1
1	3	1	u	607.2	73	223.27	447.99	797.35	1	1
1	3	1	u	592.9	73.51	231.94	473.34	918.53	1	1
1	3	2	i	446.4	72.41	288.11	430.98	2581.82	1	1
1	3	2	u	631.5	73.17	223.49	451.71	855.57	1	1
1	3	2	u	630.4	74.13	225.15	458.39	846.81	1	1
1	3	2	i	681	72.35	260.77	413.17	2589.98	1	1
1	3	1	u	683.2	73.38	211.72	437.25	864.12	1	1
1	3	2	u	603.9	74.46	219.49	475.69	851.35	1	1
1	3	1	i	679.9	71.89	274.24	417.81	2593.82	1	1
1	3	2	i	671.1	73.16	271.1	424.21	2764.56	1	1
1	3	1	i	576.4	71.4	264.1	397.42	2662.52	1	1
1	3	2	u	564.3	73.39	220.43	466.04	797.17	1	1
1	3	2	u	555.5	74.03	221.95	454.94	829.86	1	1
1	3	1	i	545.6	72.95	276.58	440.21	2968.21	1	1
1	3	1	i	653.5	73	270.3	427.85	2726.48	1	1
1	3	1	i	616.1	71.8	271.04	417.74	2774.5	1	1
1	3	1	u	594	74.58	221.95	469.63	785.38	1	1
1	3	1	i	649.1	72.56	271.25	414.92	2669.06	1	1
1	3	1	u	708.6	74.35	223.57	475.59	777.53	1	1
1	3	1	i	581.9	72.39	276.6	438.76	2704.24	1	1
1	3	2	i	487.2	73.01	265.72	417.39	2671.62	1	1
1	3	1	u	532.4	72.79	220.58	462.54	770.23	1	1
1	3	1	i	640.3	72.38	274.31	421.74	2874.98	1	1
1	3	2	i	881.5	72.51	264.49	405.26	2629.87	1	1
1	3	2	u	689.9	73.13	214.21	435.19	755.86	1	1
1	3	2	u	508.1	75.78	226.93	475.03	871.99	1	1
1	3	1	u	687.6	74.84	217	469.12	848.11	1	1
1	3	2	i	541.2	72.72	269.17	424.93	2726.48	1	1
1	3	1	i	678.8	72.91	258.56	415.94	2670.75	1	1
1	3	1	u	738.3	72.75	204.01	414.22	861.89	1	1
1	3	2	i	711.9	72.55	278.58	433.07	2799.02	1	1
1	3	2	i	695.4	72.15	260.73	420.88	2630.67	1	1
1	3	1	i	685.4	72.45	265.69	416.85	2636.07	1	1
1	3	2	u	642.5	74.63	218	472.45	795.85	1	1
1	3	2	u	790.1	74.72	229.26	471.49	861.78	1	1
1	3	2	i	640.3	72.77	267.19	409.98	2633.3	1	1
1	3	1	i	766.9	72.77	254.81	418.06	2773.17	1	1
1	3	2	u	661.2	73.18	213.86	453.45	836.08	1	1
1	3	1	u	780.2	73.8	224.18	459.65	794.36	1	1
1	3	2	u	746	74.22	212.59	458.66	874.68	1	1
1	3	2	u	602.8	74	228.95	462.86	851.35	1	1
1	3	1	u	595.1	73.81	222.96	433.46	794.29	1	1
1	3	2	i	735	72.9	265.52	411.83	2640.08	1	1
1	3	2	i	692.1	71.91	259.61	418.72	2636.14	1	1
1	3	2	i	676.6	72.33	262.94	418.96	2674.58	1	1
1	3	2	u	620.5	73.82	219.6	467.97	765.34	1	1
1	3	1	u	722.9	73.15	212.26	438.8	818.18	1	1
1	3	2	u	709.7	74.22	226.59	465.24	819.06	1	1
1	3	1	i	815.4	74.91	268.54	428.13	2644.83	1	1
1	3	1	u	652.4	73.85	220.12	462.31	804.27	1	1
1	3	1	i	578.6	72.8	262.16	408.94	2589.88	1	1
1	3	2	u	601.7	73.86	225.18	464.27	898.71	1	1
1	3	1	i	638.1	72.26	259.17	400.66	2586.38	1	1
1	3	1	u	507	75.04	215.37	483.23	932.19	1	1
1	3	2	i	535.7	72.95	263.64	419.28	2595.11	1	1
1	3	1	i	632.6	72.61	256.41	410.45	2645.69	1	1
1	3	2	u	576.4	71.38	203.88	419.12	840.07	1	1
1	3	2	i	659	72.41	272.61	424.32	2646.72	1	1
1	3	1	u	574.2	73.97	207.8	422.35	831.32	1	1
1	3	2	u	609.5	73.97	194.79	437.61	891.52	1	1
1	3	1	i	629.3	73.72	257.14	432.4	2721.43	1	1
1	3	2	i	598.4	73.81	251.78	425.76	2595.55	1	1
1	3	1	u	553.3	73.19	208.3	420.95	887.42	1	1
1	3	1	u	677.7	74.09	216.87	437.92	828.94	1	1
1	3	1	u	697.6	74.29	209.51	428.67	908.2	1	1
1	3	1	i	595.1	72.61	254.19	418.74	2566.3	1	1
1	3	2	u	553.3	73.94	200.08	421.89	886.25	1	1
1	3	1	i	601.7	74.56	248.91	431.62	2680.42	1	1
1	3	1	i	633.7	73.53	240.54	417.86	2715.92	1	1
1	3	2	i	631.5	72.46	250.22	417.26	2608.35	1	1
1	3	2	i	543.4	72.99	241.78	408.2	2649.35	1	1
1	3	2	u	515.8	72.17	199.54	407.14	927.7	1	1
1	3	2	u	491.6	74.12	214.17	446	875.08	1	1
1	3	2	u	620.5	74.49	216.58	467.18	900.68	1	1
1	3	1	i	673.3	72.87	256.77	415.82	2631.31	1	1
1	3	2	i	733.9	72.99	249.12	414.59	2780.6	1	1
1	3	2	u	519.1	73.58	202.81	422.7	896.73	1	1
1	3	2	i	576.4	72.14	270.29	426.95	2686.2	1	1
1	3	2	i	728.4	71.94	255.71	420.42	2622.84	1	1
1	3	2	i	569.8	72.05	261.52	420.39	2575.29	1	1
1	3	1	u	588.5	72.29	202.64	399.15	873.85	1	1
1	3	1	i	748.2	72.41	263	425.59	2564.26	1	1
1	3	1	u	576.4	73.71	201.97	410.08	941.71	1	1
1	3	1	u	603.9	74.46	212.62	439.27	892.48	1	1
1	3	2	u	613.9	74.35	211.86	427.05	1014.72	1	1
1	3	2	u	693.2	73.97	219.83	479.72	853.38	1	1
1	3	2	i	546.7	72.69	278.02	432.67	2695.62	1	1
1	3	1	u	728.4	73.53	206.92	447.62	942.11	1	1
1	3	1	i	736.1	70.82	248.81	388.6	2650.72	1	1
1	3	2	i	733.1	71.97	258.76	406.94	2606.38	1	1
1	3	2	i	721.8	71.2	254.36	396.11	2665.42	1	1
1	3	1	u	671.1	71.84	200.43	411.97	937.42	1	1
1	3	1	i	693.2	72.36	261.17	416.05	2552.23	1	1
1	3	2	u	683.2	72.88	206.82	420.88	988.3	1	1
1	3	1	i	555.5	71.97	256.92	401.73	2548.52	1	1
1	3	1	i	666.7	71.48	256.44	407.67	2598.89	1	1
1	3	1	u	545.6	72.95	205.27	419.03	893.22	1	1
1	3	2	u	706.4	73.68	203	415.56	943.61	1	1
1	3	2	i	753.7	70.83	254.22	381.26	2616.26	1	1
1	3	1	i	550	72.92	255.69	411.91	2668.06	1	1
1	3	2	i	795.6	71.75	257.15	405.67	2716.34	1	1
1	3	2	i	637	71.09	261.74	409.4	2558.56	1	1
1	3	2	i	615	71.02	257.51	410.02	2565.9	1	1
1	3	2	u	568.7	72.05	212.4	423.34	826.45	1	1
1	3	2	u	483.9	73.79	210.27	425.95	942.91	1	1
1	3	1	u	575.3	72.1	208.49	418.57	841.65	1	1
1	3	1	u	492.7	73.95	221.54	418.89	812.91	1	1
1	3	1	u	494.9	73.48	221.81	470.5	815.4	1	1
1	3	1	i	711.9	72.03	258.24	405.61	2637.19	1	1
2	1	2	te	972.9	81.49	176.71	527.69	2421.05	1	1
2	1	1	ke	916.7	79.52	153.49	563.66	2504.03	1	1
2	1	1	ke	1104	80.42	155.26	539.02	2519.69	1	1
2	1	1	te	815.4	77.85	155.65	511.52	2404.4	1	1
2	1	2	te	765.8	80.26	156.89	511.38	2420.46	1	1
2	1	2	ke	748.2	82.03	166.27	501.15	2515.96	1	1
2	1	2	ke	898	78.26	173.5	485.73	2490.92	1	2
2	1	1	ke	827.5	78.92	156.69	493.75	2455.55	1	1
2	1	1	te	630.4	78.35	146.36	492.75	2488.85	1	1
2	1	1	ke	741.6	79.01	150.59	462.98	2420.45	1	1
2	1	1	ke	583	80.04	161.55	496.41	2339.46	1	1
2	1	2	te	1319.8	74.8	151.77	501.45	2546.81	1	1
2	1	1	ke	763.6	78.79	162.5	484.06	2520.46	1	1
2	1	1	te	746	82.26	170.48	481.98	2360.16	1	1
2	1	1	te	749.3	79.33	161.4	477.11	2562.01	1	1
2	1	1	te	760.3	80.17	159.56	484.39	2516.89	1	1
2	1	2	te	771.4	78.2	158.47	477.06	2514.07	1	1
2	1	2	ke	863.9	78.45	161.21	495.77	2524.23	1	1
2	1	2	ke	667.8	80.56	173.25	517.91	2415.68	1	1
2	1	1	te	684.3	80.58	162.37	468.82	2553.94	1	1
2	1	1	ke	811	78.47	159.56	463.36	2497.19	1	1
2	1	2	ke	892.5	78.54	160.14	465.84	2530.27	1	1
2	1	1	te	840.7	78.89	158.1	481.68	2513.52	1	1
2	1	1	ke	732.8	77.39	160.23	494.81	2547.58	1	1
2	1	2	ke	1209.7	78.89	163.68	487.03	2523.29	1	1
2	1	2	ke	1041.2	78.71	162.62	504.14	2491.99	1	1
2	1	2	te	803.3	80.39	162.33	478.07	2386.7	1	1
2	1	1	te	988.3	80.64	163.74	478.21	2433.43	1	1
2	1	1	te	639.2	78.99	156.99	490.56	2431.41	1	1
2	1	1	ke	655.7	78.09	155.91	495.72	2495.6	1	1
2	1	1	ke	1055.5	75.88	150.93	472.47	2495.93	1	1
2	1	2	te	797.8	80.89	166.74	456.27	2571.92	1	1
2	1	1	te	1249.3	80.83	164.83	473.47	2493.46	1	1
2	1	2	te	1031.3	78.3	165.47	481.19	2537.21	1	1
2	1	1	te	900.2	80.86	162.55	434.2	2534.82	1	1
2	1	2	te	847.3	80.8	170.45	511.49	2508.2	1	1
2	1	1	te	960.8	78.42	158.56	457.99	2590.06	1	1
2	1	1	te	1078.6	78.63	161.43	436.13	2598.05	1	1
2	1	2	ke	882.6	78.3	167.78	470.16	2683.22	1	1
2	1	1	ke	1326.4	78	162.48	474.91	2574.11	1	2
2	1	1	ke	1177.8	80.18	174.09	505.85	2533.76	1	1
2	1	2	te	956.4	78.91	170.41	494.64	2511.98	1	1
2	1	2	te	1022.5	79.69	166.76	480.95	2589.57	1	1
2	1	2	ke	766.9	78.99	162.23	488.59	2513.47	1	1
2	1	1	ke	1086.3	78.22	163.33	469.83	2524.73	1	1
2	1	2	te	845.1	77.12	160.3	462.05	2498.54	1	1
2	1	2	ke	748.2	77.64	164.59	473.1	2493.03	1	1
2	1	1	ke	650.2	77.85	172.9	439.34	2403.7	1	1
2	1	2	te	751.5	81.63	197.23	475.74	2638.81	1	1
2	1	2	te	868.3	79.2	179.21	485.98	2441.51	1	1
2	1	1	te	950.9	79.24	173.94	484.56	2612.09	1	1
2	1	2	ke	806.6	76.52	159.48	447.48	2598.98	1	1
2	1	2	ke	836.3	78.36	164.76	462.88	2523.17	1	1
2	1	2	te	851.8	76.81	155.87	458.29	2489.9	1	1
2	1	1	te	747.1	76.51	154.04	456.81	2514.51	1	1
2	1	2	ke	775.8	78.8	167.82	459.6	2535.22	1	1
2	1	1	te	780.2	75.77	0	452.38	2515.09	1	1
2	1	2	te	1001.5	78.26	161.31	442.66	2528.79	1	1
2	1	2	te	733.9	80.66	158.04	475.6	2508.93	1	1
2	1	1	te	1199.8	80.24	178.03	512.2	2407.29	1	1
2	1	2	ke	896.9	79.62	187.29	425.98	2584.57	1	1
2	1	1	te	997.1	79.98	178.6	479.94	2356.4	1	1
2	1	1	ke	793.4	79.21	182.87	460.27	2477.71	1	1
2	1	2	ke	746	79.01	185.11	466.38	2476.59	1	1
2	1	1	ke	754.8	77.86	182.61	446.04	2478.08	1	1
2	1	1	te	760.3	78.48	167.05	498.58	2599.44	1	1
2	1	1	ke	823.1	77.41	186.14	477.49	2539.51	1	1
2	1	1	ke	630.4	77.65	179.73	481.46	2509.85	1	1
2	1	1	ke	679.9	79.46	176.38	460.15	2644.76	1	1
2	1	2	ke	765.8	76.53	176.78	406.88	2586.6	1	1
2	1	2	ke	661.2	77.93	176.25	481.15	2555.49	1	1
2	1	2	ke	667.8	78.54	170.09	472.3	2559.11	1	1
2	1	2	te	686.5	80.25	176.13	485.75	2493.3	1	1
2	1	1	ke	589.6	78.5	178.02	505.03	2538.48	1	1
2	1	2	ke	584.1	75.95	182.03	486.08	2561.26	1	1
2	1	1	ke	693.2	77.33	171.9	461.86	2524.42	1	1
2	1	1	ke	618.3	79.57	170.28	461.61	2586.83	1	1
2	1	1	te	645.8	75.94	158.38	427.86	2502.32	1	1
2	1	2	ke	743.8	76.64	175.44	458.25	2474.07	1	1
2	1	1	ke	949.8	77.55	182.94	428.22	2577.29	1	1
2	1	2	ke	652.4	79.39	177.21	476.61	2554.59	1	1
2	1	1	te	770.3	76.22	163.37	455.74	2490.9	1	1
2	1	2	ke	752.6	75.2	166.55	414.04	2442.18	1	1
2	1	2	te	729.5	75.61	0	491.31	2515.68	1	1
2	1	2	ke	825.3	76.38	167.94	480.04	2432.2	1	1
2	1	1	te	661.2	77	154.55	495.98	2515.4	1	1
2	1	1	ke	626	77.48	174.8	446.58	2696.94	1	1
2	1	1	ke	559.9	76.7	173	451.95	2492.01	1	1
2	1	1	ke	540.1	78.73	176.51	448.91	2542.68	1	1
2	1	1	ke	471.8	77.29	169.31	422.79	2549.5	1	1
2	1	2	ke	796.7	77.91	166.2	454.99	2499.06	1	1
2	1	1	te	721.8	77.19	167.07	456.13	2523.29	1	1
2	1	2	ke	670	76.47	165.53	413.44	2453.55	1	1
2	1	1	te	657.9	77.1	162.27	443.61	2504.04	1	1
2	1	2	te	877.1	77	163.17	432.22	2407.12	1	1
2	1	2	ke	738.3	77.01	160.35	471.84	2466.19	1	1
2	1	2	ke	720.7	74.71	158.29	448.47	2497.32	1	1
2	1	1	te	613.9	77.76	165.51	455.35	2482.74	1	1
2	1	1	ke	763.6	76.78	175.38	430.03	2545.93	1	1
2	1	2	te	616.1	76.83	157.22	463.93	2440.38	1	1
2	1	2	te	710.8	76.78	157.65	453.4	2499.91	1	1
2	1	2	ke	795.6	77.23	171.21	460.1	2488.72	1	1
2	1	1	ke	737.2	75.92	168.83	432.17	2509.76	1	1
2	1	1	te	720.7	77.51	156.19	463.22	2458.69	1	1
2	1	2	te	814.3	75.59	161.75	420.27	2513.5	1	1
2	1	2	te	783.5	76.83	165.45	459.73	2541.14	1	1
2	1	2	ke	707.5	75.53	156.86	459.8	2544.36	1	1
2	1	2	te	749.3	75.93	156.19	446.86	2448.44	1	1
2	1	2	te	670	76.38	163.38	452.25	2619.98	1	1
2	1	1	te	608.4	75.07	154.94	449.83	2538.34	1	1
2	1	1	te	449.8	74.99	152.57	486.63	2449.42	1	1
2	1	2	ke	751.5	77.54	166.89	471.01	2611.88	1	1
2	1	2	ke	639.2	75.19	170.18	462.63	2488.31	1	1
2	1	2	te	637	77.38	164.28	502.76	2382.62	1	1
2	1	1	te	705.3	76.77	153.96	506.93	2508.69	1	1
2	1	2	te	728.4	74.78	145.98	489.71	2465.4	1	1
2	1	2	te	613.9	73.51	154.02	474.81	2469.88	1	1
2	1	2	te	640.3	76.15	161.52	437.63	2410.91	1	1
2	1	1	ke	664.5	75.47	156.04	434.14	2505.1	1	1
2	1	1	ke	877.1	77.66	166.27	461.31	2486.02	1	1
2	2	1	i	1449.3	80.42	222.67	312.44	2796.41	1	1
2	2	2	o	1227.5	79.05	184.45	479.7	786.76	1	1
2	2	2	o	999.1	77.63	188.13	443.68	747.71	1	1
2	2	2	i	875.8	78.33	189.45	323.52	2743.84	1	1
2	2	2	i	943.2	77.4	188.81	309.55	2791.46	1	1
2	2	1	o	1431.2	77.89	182.06	449.18	764.61	1	1
2	2	2	o	1416.4	78.13	189	443.19	819.66	1	1
2	2	1	o	1559.4	76.63	181.17	452.61	863.94	1	1
2	2	1	o	1214.3	78.12	185.79	460.76	869.57	1	1
2	2	1	i	1005.6	79.28	191.38	320.33	2958.32	1	1
2	2	1	o	1258.7	76.79	183.42	427.65	859.82	1	1
2	2	2	i	1370.4	77.87	191.49	325.19	2895.68	1	1
2	2	1	i	1393.4	79.46	200.84	328.72	2951.96	1	1
2	2	1	o	1202.8	77.06	178.02	504.45	861.34	1	1
2	2	2	i	1731.9	77.59	195.93	325.08	2821.22	1	1
2	2	1	o	1713.9	76.57	179.07	431.95	760.65	1	1
2	2	2	o	1437.8	77.25	175.4	464.74	831.48	1	1
2	2	1	i	1462.4	77.46	186.43	311.41	2866.85	1	1
2	2	1	i	1289.9	76.72	194.08	293.77	2952.56	1	1
2	2	1	o	734.5	77.33	172.57	390.54	810.8	1	1
2	2	1	i	805.2	78.12	184.56	280.66	2775.82	1	1
2	2	1	i	889	78.15	180.26	313.59	2772.11	1	1
2	2	1	o	1137.1	76.59	175.07	443.03	825.73	1	1
2	2	1	o	788.7	75.04	167.78	355.13	825.07	1	1
2	2	2	o	1436.2	75.4	171.6	432.55	838.3	1	1
2	2	1	i	1025.4	77.86	184.92	304.71	2920.57	1	1
2	2	1	i	795.3	78.08	181.01	290.96	2853.63	1	1
2	2	2	i	1176.5	76.54	181	278.9	2896.05	1	1
2	2	2	i	943.2	74.57	177.2	276.81	2845.67	1	1
2	2	1	o	1142	77.41	175.89	441.95	849.64	1	1
2	2	2	o	1317.8	77.22	172.93	437.44	857.94	1	1
2	2	2	o	754.2	77.66	176.44	403.31	791.2	1	1
2	2	2	i	1253.8	75.7	178.47	289.98	2801.37	1	1
2	2	2	i	1219.3	77.08	178.44	305.19	2928.69	1	1
2	2	2	o	946.5	76.9	170.77	442.33	821.11	1	1
2	2	2	o	1363.9	76.04	175.77	469.05	860.59	1	1
2	2	2	o	852.8	77.04	181.35	439.92	864.17	1	1
2	2	1	o	1112.4	79.51	182.65	480.54	800.77	1	1
2	2	1	o	1143.7	76.32	183.7	412.03	736.06	1	1
2	2	2	i	1283.3	74.42	177.64	293.42	2687.86	1	1
2	2	2	i	1163.4	75.76	185.04	293.4	2910.04	1	1
2	2	1	i	1048.4	77.48	185.83	300.5	2770.69	1	1
2	2	1	i	701.6	77.98	178.77	300.97	2797.27	1	1
2	2	1	i	637.6	76.36	174.4	285.9	2822.43	1	1
2	2	1	i	571.8	77.53	178.61	290.06	2779.36	1	1
2	2	2	i	1278.4	77.94	185.58	317.4	2737.17	1	1
2	2	1	i	785.4	76.17	179.81	297.38	2737.17	1	1
2	2	1	o	750.9	76.46	167.22	424.48	852.22	1	1
2	2	2	i	1130.5	76.37	173.98	299.82	2759.06	1	1
2	2	2	o	670.4	74.93	167.75	403.73	861.78	1	1
2	2	2	o	737.8	76.03	176.84	418.07	868.42	1	1
2	2	2	i	943.2	75.56	176.48	308.4	2760.42	1	1
2	2	1	o	966.2	77.85	173.87	416.92	843.73	1	1
2	2	2	o	1151.9	73.98	169.48	389.33	855.01	1	1
2	2	1	o	987.6	74.62	171.94	406.54	866.05	1	1
2	2	1	o	819.9	75.63	172.96	397.69	843.82	1	1
2	2	2	i	862.7	75.47	177.98	305.87	2735.47	1	1
2	2	2	i	877.5	73.74	168.83	267.5	2774.53	1	1
2	2	2	i	714.8	77.01	182.89	313.72	2755.27	1	1
2	2	2	o	885.7	76.89	179.59	383.44	685.88	1	1
2	2	1	i	670.4	75.28	176.08	306.16	2728.31	1	1
2	2	1	i	626	78.09	182.3	320.75	2704.67	1	1
2	2	2	i	872.5	76.69	172.61	315.57	2755.77	1	1
2	2	1	i	724.6	80.03	183.82	315.99	2831.73	1	1
2	2	2	i	808.4	77.61	176.85	306.86	2829.01	1	1
2	2	1	o	744.4	77.02	174.99	453.1	870.98	1	1
2	2	2	i	907	78.16	185.76	317.68	2689.47	1	1
2	2	1	i	575.1	77.5	184.04	321.12	2719.63	1	1
2	2	1	o	583.3	77.63	166.51	494.52	865.07	1	1
2	2	2	o	721.4	75.04	169.46	435.63	863.82	1	1
2	2	2	o	570.2	77.61	167.51	501.49	909.26	1	1
2	2	2	o	657.3	78.2	170.04	463.06	879.94	1	1
2	2	2	o	606.3	76.77	163.09	377.53	869.32	1	1
2	2	1	i	693.4	77.66	180.45	315.93	2711.79	1	1
2	2	2	i	727.9	76.22	180.29	279.17	2816.55	1	1
2	2	2	o	576.8	76.37	172.05	417.42	873.43	1	1
2	2	1	i	629.3	78.65	187.55	311.11	2894.95	1	1
2	2	1	i	581.7	75.17	182.75	301.2	2743.82	1	1
2	2	1	i	545.5	78.07	174.15	316.51	2970.16	1	1
2	2	1	o	729.6	76.39	159.61	481.65	838.31	1	1
2	2	2	i	752.6	74.27	166.16	302.66	2763.96	1	1
2	2	1	o	718.1	75.65	158.61	434.69	830.43	1	1
2	2	2	o	662.2	78.18	167.37	439.36	872.94	1	1
2	2	1	o	608	75.74	163.29	444.28	847.11	1	1
2	2	2	o	754.2	75.99	157.74	468.98	859.55	1	1
2	2	2	o	519.2	76.83	164.32	424.13	841.89	1	1
2	2	2	i	690.1	76.57	172.54	316.07	2770.39	1	1
2	2	1	o	606.3	75.64	156.32	468.88	868.07	1	1
2	2	1	o	491.3	75.96	156.95	456.73	856.98	1	1
2	2	1	i	667.1	76.71	173.58	317.69	2738.85	1	1
2	2	1	o	558.7	74.15	161.26	374.31	827.76	1	1
2	2	1	i	537.3	75.39	174.63	306.37	2786.94	1	1
2	2	1	i	506.1	75.47	172.64	311.21	2699.66	1	1
2	2	2	o	591.5	76.36	163.82	431.26	841.39	1	1
2	2	2	i	650.7	75.94	175.81	297.83	2718.13	1	1
2	2	1	o	555.4	74.81	158.27	442.8	830.49	1	1
2	2	2	o	568.5	76.81	170.35	449.83	865.71	1	1
2	2	2	i	698.3	74.88	165.86	320.18	2752.04	1	1
2	2	1	i	517.6	78.07	179.65	336.94	2715.12	1	1
2	2	2	o	552.1	78.58	161.3	550.8	897.32	1	1
2	2	2	i	772.3	76.48	171.08	326.41	2775.99	1	1
2	2	2	o	617.8	74.5	166.65	382.89	859.17	1	1
2	2	2	o	484.7	75.45	158.31	452.73	872.85	1	1
2	2	2	i	635.9	74.94	172.65	297.92	2779.08	1	1
2	2	2	i	547.2	75.13	170.19	297.3	2787.2	1	1
2	2	1	i	601.4	75.67	171.25	299.85	2801.23	1	1
2	2	1	i	466.7	76.01	172.22	326.14	2798.17	1	1
2	2	1	o	678.6	75.03	160.5	463.14	830.52	1	1
2	2	2	o	599.8	75.45	161.15	432.67	823.25	1	1
2	2	2	o	545.5	74.94	159.93	404.93	823.54	1	1
2	2	1	i	534	75.94	167.36	314.54	2801.69	1	1
2	2	2	i	650.7	74.59	171.19	302.96	2789.83	1	1
2	2	2	i	639.2	74.5	167.25	305.32	2739.34	1	1
2	2	1	o	670.4	74.81	160.6	422.66	836.93	1	1
2	2	2	i	667.1	75.74	163.44	307.67	2854.73	1	1
2	2	2	o	591.5	79.5	178.66	459.63	905.52	1	1
2	2	1	o	696.7	75	162.14	431.16	855.31	1	1
2	2	1	o	588.3	74.78	164.52	388.47	838.99	1	1
2	2	1	o	535.7	74.89	165.69	357.75	842.93	1	1
2	2	1	i	557	75.18	164.43	304.8	2747.89	1	1
2	3	1	u	868.3	82.3	235.39	402.54	665.58	1	1
2	3	1	u	524.6	78.63	214.94	339.85	515.52	1	1
2	3	2	u	761.4	81.12	209.38	368.36	563.33	1	1
2	3	1	i	634.8	77.94	186.66	335.4	2807.25	1	1
2	3	1	u	654.6	79.14	194.33	357.19	673.89	1	1
2	3	1	u	598.4	79.03	193.13	360.57	626.99	1	1
2	3	2	u	711.9	78.79	197.18	349.74	621.53	1	1
2	3	2	u	502.6	76.66	189.69	318.79	582.27	1	1
2	3	2	u	468.5	77.96	188.65	347.28	631.43	1	1
2	3	1	u	686.5	78.99	201.17	363.87	586.95	1	1
2	3	2	i	779.1	77.19	194.34	319.34	2857.32	1	1
2	3	2	i	677.7	78.25	200.26	315.77	2850.65	1	1
2	3	2	u	664.5	76.21	195.36	323.54	576.77	1	1
2	3	1	u	650.2	77.3	201.57	342.78	619.06	1	1
2	3	2	u	661.2	76.63	198.24	316.45	609.78	1	1
2	3	1	u	637	78.25	202.16	355.87	599.06	1	1
2	3	1	u	576.4	76.26	192.24	333.2	612.11	1	1
2	3	1	u	488.3	76.26	194.07	336.59	559.4	1	1
2	3	2	i	699.8	78.13	190.99	322.16	2885.1	1	1
2	3	2	i	666.7	77.15	190.22	313.61	2949.82	1	1
2	3	2	i	615	78.22	195.14	337.74	2812.26	1	1
2	3	1	i	618.3	75.7	183.16	309.93	2780.06	1	1
2	3	1	i	596.2	76.94	191.91	323.41	2796.23	1	1
2	3	2	u	1033.5	77.43	197.6	355.03	572.74	1	1
2	3	2	i	770.3	76.24	184.29	335.32	2807.14	1	1
2	3	1	i	686.5	75.68	194.84	319.65	2841.62	1	1
2	3	1	u	798.9	75.66	199.05	330.02	499.05	1	1
2	3	1	u	496	77	190.89	347.22	630.07	1	1
2	3	2	u	634.8	77.23	199.88	347.1	586.17	1	1
2	3	2	i	689.9	77.46	192.05	338.17	2850.43	1	1
2	3	1	u	700.9	76.58	185.71	331.34	724.54	1	1
2	3	1	u	457.5	75.75	187.76	329.01	720.83	1	1
2	3	2	u	621.6	74.93	191	308.67	575.94	1	1
2	3	1	i	567.6	74.26	184.91	279.58	2846.78	1	1
2	3	1	i	573.1	77.2	195.88	307.55	2870.67	1	1
2	3	1	i	493.8	76.39	197.35	318.35	2880.34	1	1
2	3	1	i	416.7	78.65	203.77	334.24	2888.66	1	1
2	3	1	u	648	77.07	191.94	328.04	570	1	1
2	3	2	u	607.2	75.67	194.46	307.7	598.14	1	1
2	3	2	u	581.9	75.57	196.03	324.06	659.01	1	1
2	3	2	u	540.1	75.89	200.01	314.75	582.42	1	1
2	3	1	i	608.4	77.6	195.79	331.63	2814.04	1	1
2	3	1	i	543.4	77.45	201.75	321.71	2861.55	1	1
2	3	2	i	683.2	75.47	193.43	329.11	2785.36	1	1
2	3	2	u	752.6	75.52	189.86	340.92	652.15	1	1
2	3	2	i	840.7	76.22	194.93	310.94	2831.1	1	1
2	3	2	i	533.5	75.03	193.91	300.38	2943.14	1	1
2	3	2	u	580.8	75.4	188.6	332.34	611.69	1	1
2	3	2	u	467.4	77.87	201.39	337.14	561.99	1	1
2	3	1	u	732.8	77.29	197.27	355.5	665.79	1	1
2	3	1	u	595.1	79.51	194.57	360.94	735.39	1	1
2	3	2	i	684.3	76.68	186.55	331.53	2754.82	1	1
2	3	1	i	483.9	75.62	189.14	296.54	2866.37	1	1
2	3	2	u	561	74.41	177.65	307.5	581.34	1	1
2	3	1	u	501.5	75.33	184.99	329.09	624.57	1	1
2	3	1	i	531.3	77.93	186	336.71	2825.23	1	1
2	3	1	i	579.7	79.53	184.38	338.33	2793.63	1	1
2	3	1	u	569.8	75.71	178.45	305.8	582.92	1	1
2	3	2	i	600.6	77.32	179.03	322.89	2766.92	1	1
2	3	1	i	515.8	76.53	195.4	296.77	2772.11	1	1
2	3	1	i	480.6	76.3	192.55	327.67	2865.66	1	1
2	3	2	i	687.6	78.06	198.61	339.38	2794.51	1	1
2	3	2	u	559.9	74.26	182.62	305.62	596.32	1	1
2	3	1	u	666.7	78.24	195.11	342.39	664.99	1	1
2	3	1	u	640.3	77.8	188.33	350.27	669.46	1	1
2	3	2	i	544.5	77.49	188.99	338.09	2741.11	1	1
2	3	1	u	568.7	77.93	188.11	347.41	707.46	1	1
2	3	2	u	721.8	77.64	193.35	342.03	726.98	1	1
2	3	1	i	598.4	78.4	184.61	331.68	2795.56	1	1
2	3	1	i	590.7	78.49	194.19	324.7	2912.31	1	1
2	3	2	i	681	78.56	195.33	340.87	2850.53	1	1
2	3	1	i	582.8	76.92	198.07	319.71	2883.4	1	1
2	3	2	u	717.4	77.13	194.37	347.14	667.69	1	1
2	3	2	u	596.2	76.5	193.88	340.85	633.12	1	1
2	3	2	u	626	76.59	184.79	342.5	616.97	1	1
2	3	1	i	587.4	75.77	191.08	326.27	2889.3	1	1
2	3	1	i	505.9	78.86	200.88	339.78	2816.45	1	1
2	3	1	i	626	77.85	193.45	335.2	2845.28	1	1
2	3	2	u	673.3	76.32	180.88	332.91	644.04	1	1
2	3	1	u	978.4	76.34	188.34	333.88	636.75	1	1
2	3	2	i	674.4	78.32	191.73	347.59	2866.63	1	1
2	3	1	i	595.1	76.89	184.69	317.96	2712.83	1	1
2	3	2	i	588.5	77.2	181.15	315.18	2913.99	1	1
2	3	1	u	634.8	75.86	186.16	325.06	590.23	1	1
2	3	1	u	470.7	76.35	193.3	314.12	640.04	1	1
2	3	1	i	672.2	78.79	207.08	332.21	2756.07	1	1
2	3	2	i	635.9	76.69	195.05	351.17	2751.62	1	1
2	3	2	i	613.9	76.6	175.31	314.91	2774.5	1	1
2	3	2	i	496	76.22	177.42	308.32	2812.81	1	1
2	3	1	i	542.3	77.93	180.27	302.04	2881.31	1	1
2	3	2	i	710.8	77.91	188.28	309.67	2836.02	1	1
2	3	2	u	620.5	78.05	192.27	350.02	610.75	1	1
2	3	1	u	682.1	74.87	183.11	307.3	619.43	1	1
2	3	2	u	714.1	77.48	189.57	354.67	675.47	1	1
2	3	2	i	717.4	77.72	190.84	316.37	2921.76	1	1
2	3	1	u	618.3	76.51	183.5	312	618.85	1	1
2	3	1	i	667.8	77.58	199.01	317.94	2776.76	1	1
2	3	2	u	592.9	76.63	187.25	328.64	601.58	1	1
2	3	1	i	547.8	76.98	192.33	315.88	2827.89	1	1
2	3	2	i	651.3	77.77	191.04	319.41	2804	1	1
2	3	2	u	576.4	76.81	189.35	310.69	543.68	1	1
2	3	2	u	753.7	79.06	186.95	355.64	646.13	1	2
2	3	2	u	663.4	76.44	181.91	309.59	566.45	1	1
2	3	1	u	728.4	79.19	195	336.68	660.82	1	1
2	3	2	i	757	78.49	182.39	319.81	2815.33	1	1
2	3	2	u	766.9	76.02	175.92	338.36	654.75	1	1
2	3	2	u	791.2	75.99	181.64	338.64	708.31	1	1
2	3	1	u	768	79.08	181.61	344.44	686.55	1	1
2	3	1	u	550	77.45	188.45	338.94	695.95	1	1
2	3	2	u	580.8	76.74	178.18	335.59	688.51	1	1
2	3	1	u	626	78.91	181.18	350.21	719.7	1	1
2	3	2	i	656.8	77.89	179.44	331.23	2866.75	1	1
2	3	1	i	873.8	78.56	191.85	339.89	2885.27	1	1
2	3	1	i	580.8	77.26	192.17	318.73	2927.39	1	1
2	3	1	i	650.2	77.22	191.08	335.17	2890.28	1	1
2	3	2	i	717.4	77.42	193.8	337.34	2882.66	1	1
2	3	2	i	688.8	77.48	187.72	312.99	2962.77	1	1
2	3	1	i	479.5	78.34	190.9	322.99	2925.83	1	1
2	3	2	i	627.1	77.79	186.97	321.7	2831.43	1	1
2	3	2	i	648	77.23	187.5	315.27	2826.81	1	1
3	1	1	ke	657.8	79.76	198.09	586.44	2712.1	1	1
3	1	1	ke	562	79.61	182.55	568.45	2694.68	1	1
3	1	2	te	1008.9	78.91	187.23	551.86	2649.13	1	1
3	1	1	ke	750.9	77.73	193.69	562.22	2686.56	1	2
3	1	2	ke	543.9	81.02	201.69	592.65	2689.91	1	1
3	1	1	ke	981	79.51	188.5	579.29	2672.23	1	1
3	1	2	te	588.3	81.38	192.13	593.29	2749.25	1	1
3	1	2	ke	801.9	79.15	189.96	574.82	2671.21	1	1
3	1	1	ke	446.9	80.71	184.83	613.9	2643.78	1	1
3	1	2	te	685.2	77.83	171.65	575.38	2628.27	1	1
3	1	2	ke	650.7	80.44	179.63	573.62	2687.82	1	1
3	1	2	ke	499.5	79.68	179.57	581.22	2728.12	1	1
3	1	2	ke	522.5	79.71	193.16	552.99	2763.73	1	1
3	1	1	ke	504.4	80.07	190.95	591.52	2557.6	1	1
3	1	1	ke	474.9	79.67	194.66	584.96	2653.43	1	1
3	1	1	ke	494.6	81.24	192.12	573.95	2747.62	1	1
3	1	1	te	525.7	79.93	175.27	594.7	2636.54	1	1
3	1	2	te	479.5	79.01	191.53	540.64	2676.9	1	1
3	1	2	ke	611.7	79.87	188.3	559.65	2721.02	1	1
3	1	2	ke	573.1	77.62	186.88	626.71	2629.68	1	1
3	1	2	te	580.8	81.53	193.19	584.48	2581.35	1	1
3	1	1	te	597.3	79.46	179.44	574.88	2619.17	1	1
3	1	1	ke	630.4	81.25	197.74	590.01	2614.71	1	1
3	1	2	te	535.7	82.06	189.12	565.57	2560.93	1	1
3	1	1	te	688.8	79.96	183.06	601.21	2529.86	1	1
3	1	2	ke	534.6	78.84	199.33	584.68	2694.89	1	1
3	1	2	te	689.9	81.1	189.74	571.81	2614.92	1	1
3	1	2	ke	570.9	79.36	189.28	570.13	2672.6	1	1
3	1	1	ke	566.5	78.45	185.23	530.47	2734.26	1	1
3	1	2	ke	663.4	77.99	194.03	560.34	2722.22	1	1
3	1	2	ke	529.1	80.34	176.45	569.89	2661.78	1	1
3	1	1	ke	548.9	77.27	175.23	569.94	2672.97	1	1
3	1	2	te	590.7	77.21	167.12	571.73	2626.07	1	1
3	1	1	te	803.3	80.35	161.94	596.5	2674.87	1	1
3	1	2	ke	628.2	78.9	0	597.57	2691.79	1	1
3	1	1	ke	750.4	79.74	198.64	531.24	2581.13	1	1
3	1	1	te	512.5	82.64	174.85	525.07	2677.94	1	1
3	1	1	te	626	82.23	189.27	541.54	2626.34	1	1
3	1	1	ke	532.4	77.65	194.75	529.9	2658.83	1	1
3	1	1	te	551.1	81.06	169.79	532.49	2703.27	1	1
3	1	1	ke	526.8	81.4	187.35	530.3	2650.5	1	1
3	1	1	ke	579.7	81.43	182.6	528.01	2694.66	1	1
3	1	1	te	520.2	82.22	175.83	510.59	2678.77	1	1
3	1	1	te	558.8	80.39	180.8	538.24	2666.64	1	1
3	1	2	ke	602.8	81.46	184.96	541.01	2737.28	1	1
3	1	2	te	617.2	83.26	184.68	540.39	2606.16	1	1
3	1	1	ke	562.1	81.12	192.79	543.21	2771.45	1	1
3	1	2	ke	624.9	79.38	194.61	564.49	2697.45	1	1
3	1	2	ke	523.5	79.01	188.2	537.2	2781.49	1	1
3	1	2	ke	508.1	81.06	194.16	550.06	2774.16	1	1
3	1	2	te	616.1	79.99	182.71	524.11	2678.55	1	1
3	1	1	ke	533.5	81.26	205.67	557.44	2715.25	1	1
3	1	2	te	673.3	81.53	187.63	555.49	2708.56	1	1
3	1	2	ke	679.9	79.15	198.14	552.34	2764.56	1	1
3	1	2	ke	557.7	80.4	197.89	563.65	2700.84	1	1
3	1	1	te	742.7	81.62	182.5	557.46	2682.2	1	1
3	1	2	te	676.6	81.72	196.71	581.44	2526.65	1	1
3	1	2	te	600.6	80.86	191.57	560.21	2672.87	1	1
3	1	1	te	594	83.6	190.28	586.04	2577.8	1	1
3	1	1	ke	503.7	81.71	207.33	614.97	2655.16	1	1
3	1	1	te	536.8	82.63	195.36	564.71	2576.57	1	1
3	1	1	ke	556.6	81.06	197.13	539.25	2703.04	1	1
3	1	1	te	671.1	82.53	195.24	581.14	2480.66	1	1
3	1	1	te	600.6	82.05	203.03	614.13	2633.58	1	1
3	1	1	te	598.4	84.02	197.31	584.58	2560	1	1
3	1	1	ke	508.1	79.79	190.8	543.86	2700.74	1	1
3	1	2	te	1296.7	79.55	194.8	572.79	2660.69	1	1
3	1	2	te	574.2	80.72	192.05	612.51	2640.3	1	1
3	1	2	ke	460.8	80.78	204.85	605.31	2732.77	1	1
3	1	2	ke	514.7	82.82	200.27	600.85	2667.51	1	1
3	1	2	ke	504.8	80.36	210.58	575.47	2807.47	1	1
3	1	2	ke	455.3	81.22	215.3	526.58	2713.83	1	1
3	1	2	ke	412.3	81.54	215.82	555.86	2719.68	1	1
3	1	1	ke	513.6	81.59	226.71	533.16	2799.84	1	1
3	1	2	te	545.6	81.25	198.49	570.1	2634.03	1	1
3	1	2	te	542.3	82.46	194.35	557.39	2606.29	1	1
3	1	2	ke	643.6	80.96	201.79	564.04	2707.59	1	1
3	1	2	te	881.5	79.23	185.78	561.09	2680.92	1	1
3	1	1	ke	539	79.71	210.83	585.32	2704.31	1	1
3	1	1	te	645.8	81.89	187.78	557.02	2701.75	1	1
3	1	1	ke	529.1	81.84	197.02	580.72	2647.64	1	1
3	1	2	ke	578.6	81.92	189.24	552.35	2648.76	1	1
3	1	1	ke	553.3	80.62	221.74	541.41	2723.39	1	1
3	1	1	te	688.8	81.5	201.34	549.48	2541.32	1	1
3	1	2	te	635.9	82.71	209.76	611.14	2538.06	1	1
3	1	2	te	535.7	81.48	199.63	591.22	2428.31	1	1
3	1	2	ke	559.9	82.01	208.15	568.77	2651.86	1	1
3	1	1	te	575.3	83.03	200.83	590.75	2553.27	1	1
3	1	1	te	603.9	81.25	205.75	593.2	2527.16	1	1
3	1	1	te	494.9	81.02	203.33	603.69	2621.3	1	1
3	1	1	ke	595.1	80.68	208.54	535.41	2652.95	1	1
3	1	1	te	586.3	80.23	190.86	564.2	2642.31	1	1
3	1	1	ke	597.3	81.87	201.76	560.04	2646.79	1	1
3	1	1	te	520.2	82.23	203.28	574.05	2573.45	1	1
3	1	1	te	497.1	83.5	195.87	593.48	2417.46	1	1
3	1	2	te	580.8	83.97	201.42	623.09	2480.54	1	1
3	1	2	te	503.7	81.18	204.02	583.97	2509.96	1	1
3	1	1	ke	479.5	82.37	213.17	555.46	2544.82	1	1
3	1	2	te	588.5	82.34	211.95	561.17	2681.5	1	1
3	1	1	ke	732.8	81.88	206.59	566.1	2567.65	1	1
3	1	2	ke	618.3	82.04	213.16	526.72	2618.84	1	1
3	1	2	te	597.3	82.01	209.95	614.05	2477.02	1	1
3	1	2	te	667.8	83.45	197.78	587.79	2431.99	1	1
3	1	2	ke	480.6	82.37	210.43	534.09	2527.84	1	1
3	1	1	te	486.1	83.11	203.04	605	2537.55	1	1
3	1	1	ke	429.9	82.81	199.73	571.87	2507.91	1	1
3	1	2	te	482.8	81.9	201.28	584.33	2495.36	1	1
3	1	2	te	526.8	83.57	196.24	579.96	2422.29	1	1
3	1	1	ke	453.1	81.68	204.9	597.59	2428.13	1	1
3	1	1	ke	477.3	83.7	214.12	616.44	2397.21	1	1
3	1	1	te	456.4	82.88	204.05	614.95	2559.61	1	1
3	1	1	te	488.3	82.91	196.16	580.8	2522.54	1	1
3	1	2	te	523.5	80.47	191.33	583.75	2638.49	1	1
3	1	1	te	455.3	78.4	194.05	572.86	2725.08	1	1
3	1	2	ke	531.3	80.48	193.28	584.96	2635.9	1	1
3	1	2	te	539	79.65	187.52	561.84	2702.21	1	1
3	1	2	ke	508.1	79.51	210.66	534.87	2779.85	1	1
3	1	1	te	523.5	80.89	199.74	584	2636.38	1	1
3	1	2	te	623.8	80.57	188.5	579.76	2575.72	1	1
3	1	1	te	525.7	80.05	193.84	559.37	2675.46	1	1
3	2	1	i	524.6	81.98	225.61	305.65	2922.43	1	1
3	2	1	o	519.1	82.29	197.6	435.92	759.12	1	1
3	2	1	o	443.1	80.15	201.22	475.6	860.48	1	1
3	2	1	i	512.5	79.86	208.71	327.14	2925.52	1	1
3	2	2	i	469.6	80.31	219.75	331.68	2909.57	1	1
3	2	2	o	534.6	79.5	198.62	535.3	899.36	1	1
3	2	1	i	525.7	78.02	218.38	328.07	2894.51	1	1
3	2	1	i	455.3	79.52	217.07	303.91	2933.1	1	1
3	2	2	o	437.6	80.92	203.2	511.16	842.18	1	1
3	2	1	o	415.6	81.34	195.51	545.75	897.45	1	1
3	2	1	o	422.2	80.12	195.14	538.29	796.15	1	1
3	2	2	i	444.2	76.33	199.99	283.29	2878.44	1	1
3	2	1	i	407.9	78.47	220.55	288.98	2853.44	1	1
3	2	1	i	427.7	77.96	210.49	280.88	2911.87	1	1
3	2	1	o	456.4	81.13	195.84	516.18	759.93	1	1
3	2	2	o	562.1	82.22	192.67	563.31	722.05	1	1
3	2	2	i	559.9	78.51	224.27	327.92	2868.59	1	1
3	2	1	i	654.6	78.91	208.86	283.26	2905.02	1	1
3	2	1	i	499.3	77.12	206.23	331.85	2886.65	1	1
3	2	2	i	556.6	79.95	217.6	296.75	2859.37	1	1
3	2	2	o	453.1	82.77	197.3	578.03	943.67	1	1
3	2	2	i	600.6	79.38	213.87	319.65	2893.07	1	1
3	2	2	o	555.5	79.12	206.22	465.42	787.79	1	1
3	2	2	o	568.7	79.41	189.51	515	781.4	1	1
3	2	2	o	500.4	78.01	194.41	478.64	739.34	1	1
3	2	1	o	587.4	80.87	188.27	507.36	732.37	1	1
3	2	2	i	472.9	77.28	194.2	315.67	2887.6	1	1
3	2	2	i	580.8	76.83	204.67	310.2	2914.17	1	1
3	2	1	i	529.1	80.35	234.94	315	2841.95	1	1
3	2	1	i	439.8	77.29	219.67	285.6	2821.53	1	1
3	2	2	i	524.6	78.58	225.06	271.39	2939.43	1	1
3	2	1	i	548.9	81.32	221.75	281.61	2844.29	1	1
3	2	2	i	476.2	78.89	227.85	309.16	2936.76	1	1
3	2	1	o	518	79.18	203.66	526.27	854.84	1	1
3	2	1	o	446.4	78.77	199.97	443	741.46	1	1
3	2	1	i	513.6	78.65	210.17	334.5	2830.17	1	1
3	2	2	i	646.9	76.45	204.34	350.15	2878.58	1	1
3	2	1	o	482.8	79.57	198.99	547.18	895.73	1	1
3	2	1	o	476.2	78.14	200.47	557.69	942.69	1	1
3	2	2	i	634.8	77.24	196.46	361.96	2888.99	1	1
3	2	2	i	557.7	76.98	206.97	365.46	2896.92	1	1
3	2	1	o	553.3	77.42	189.28	539.1	957.32	1	1
3	2	2	i	504.8	75.54	211.02	351.63	2869.13	1	1
3	2	1	o	541.2	77.86	192.18	532.09	946.48	1	1
3	2	2	i	542.3	76.07	212.41	320.88	2832.14	1	1
3	2	2	o	512.5	79.22	188.24	531.86	917.4	1	1
3	2	2	i	391.4	74.74	210.71	334.37	2837.16	1	1
3	2	1	o	481.7	77.19	191.65	524.33	922.96	1	1
3	2	1	i	539	77.01	214.34	313.12	2843.31	1	1
3	2	2	i	478.4	77.42	211.57	326.55	2894.21	1	1
3	2	2	o	502.6	79.48	197.37	553.09	938.91	1	1
3	2	1	i	565.4	76.87	204.69	351.38	2856.07	1	1
3	2	2	i	888.1	76.56	200.67	354.89	2930.15	1	1
3	2	2	o	406.8	79.13	189.91	543.05	948.34	1	1
3	2	1	o	567.6	77.79	205.11	534.85	866.53	1	1
3	2	2	i	455.3	78.29	220.62	363.83	2903.67	1	1
3	2	2	o	490.5	75.85	200.32	510.84	911.61	1	1
3	2	1	o	519.1	78.35	194.09	554.25	920.16	1	1
3	2	1	i	642.5	76.06	205.33	336.3	2877.54	1	1
3	2	2	o	579.7	75.96	204.19	520.87	825.57	1	1
3	2	2	o	426.6	76.75	196.13	543.95	925.35	1	1
3	2	2	o	428.8	75.81	193.79	552.23	933.7	1	1
3	2	1	o	588.5	79.15	196.49	537.12	841.13	1	1
3	2	2	o	520.2	79.39	198.29	553.06	926.89	1	1
3	2	1	i	565.4	78.68	215.21	338.68	2835.28	1	1
3	2	2	o	516.9	78.53	209.87	548.19	881.41	1	1
3	2	2	o	497.1	79.52	194.13	533.09	934.24	1	1
3	2	2	i	483.9	76.66	213.85	327.92	2881.67	1	1
3	2	2	i	621.6	75.9	209.66	324.89	2942.42	1	1
3	2	1	i	544.5	78.15	210.65	383.32	2884.65	1	1
3	2	2	o	546.7	78.12	208.72	506.54	812.74	1	1
3	2	2	i	564.3	77.94	214.82	319.76	2883.86	1	1
3	2	1	i	418.9	77.7	225.95	327.94	2854.09	1	1
3	2	1	o	726.2	76.63	209.98	550	883.26	1	1
3	2	2	i	515.8	77.77	207.72	333.53	2857.91	1	1
3	2	1	i	482.8	78.37	211.72	315.11	2885.74	1	1
3	2	2	i	617.2	75.28	206.21	325.22	2876.28	1	1
3	2	2	o	490.5	78.99	199.63	534.59	792.64	1	1
3	2	2	o	445.3	78.86	194.89	532.83	829.05	1	1
3	2	1	i	467.4	74.54	204.36	333.44	2904.18	1	1
3	2	2	i	497.1	75.79	210.15	334.53	2892.71	1	1
3	2	2	o	520.2	76.96	173.5	482.87	903.23	1	1
3	2	1	o	519.1	79.06	194.37	512.93	747.6	1	1
3	2	2	o	547.8	77.8	204.6	477.62	777.42	1	1
3	2	2	i	510.3	76.15	201.74	347.45	2887.02	1	1
3	2	2	o	494.9	78.45	205.96	541.68	938.7	1	1
3	2	1	o	522.4	78.13	202.46	534.64	847.54	1	1
3	2	2	i	508.1	77.81	220.87	310.97	2866.44	1	1
3	2	1	i	486.1	76.47	213.72	346.3	2807.49	1	1
3	2	2	i	558.8	74.58	200.6	318.94	2864.54	1	1
3	2	1	o	496	77.2	197.5	520.29	942.99	1	1
3	2	1	o	588.5	75.32	202	539.74	844.4	1	1
3	2	1	o	416.7	77.19	186.18	522.33	893.58	1	1
3	2	2	o	627.1	79.7	187.26	531.93	932.01	1	1
3	2	1	i	566.5	77.29	212.68	337.93	2947.07	1	1
3	2	1	i	609.5	76.12	204.07	332.12	2831.07	1	1
3	2	1	o	572	80.15	197.79	554.47	891.61	1	1
3	2	1	i	577.5	76.34	206.84	354.64	2930.11	1	1
3	2	1	o	520.2	79.98	189.34	537.54	864.95	1	1
3	2	1	o	547.8	78.1	204.29	549.87	846.51	1	1
3	2	1	i	562.1	76.03	207.27	342.43	2891.85	1	1
3	2	2	i	597.3	76.65	208.35	319.22	2913.89	1	1
3	2	1	i	497.1	76.78	203.38	298.89	2867.16	1	1
3	2	2	i	512.5	78.95	199.53	350.47	3009.04	1	1
3	2	2	i	477.3	77.14	200.57	339.83	2824.74	1	1
3	2	1	o	488.3	78.75	189.93	505.18	833.08	1	1
3	2	1	o	633.7	79.03	190.85	531.5	862.32	1	1
3	2	1	i	531.3	75.72	199.14	350.94	2834.31	1	1
3	2	2	o	489.4	79.61	201.68	495.71	774.46	1	1
3	2	1	o	533.5	80.03	193.99	525.58	755.45	1	1
3	2	2	o	532.4	76.6	196.78	486.69	900.86	1	1
3	2	2	o	591.8	80.64	204.4	524.66	852.14	1	1
3	2	2	o	548.9	78.86	218.71	464.47	864.33	1	1
3	2	2	o	483.9	80.02	209.62	523.35	853.84	1	1
3	2	2	o	522.4	77.84	210.9	428.6	834.66	1	1
3	2	1	i	468.5	77.45	214.9	315.15	2889.01	1	1
3	2	1	i	581.9	80.81	228.45	299.85	2773.1	1	1
3	2	1	o	540.1	81.88	196.68	549.74	855.33	1	1
3	2	1	i	481.7	78.24	208.06	298.42	2919.28	1	1
3	2	1	o	449.8	80.28	194.06	529.61	888.37	1	1
3	3	2	i	548.9	80.85	258.26	361.15	2912.37	1	1
3	3	1	i	467.4	81.93	234.45	331.31	2987.84	1	1
3	3	1	u	546.7	79.91	220.74	367.75	600.65	1	1
3	3	1	i	455.3	79.45	205.31	356.27	2934.52	1	1
3	3	2	u	528	79.38	217.12	351.72	615.34	1	1
3	3	1	i	477.3	80.63	232.87	365.44	2936.3	1	1
3	3	1	i	458.6	79.65	228.97	404.1	2909.18	1	1
3	3	1	i	382.6	79.42	226.68	364.24	2987.88	1	1
3	3	1	i	414.5	79.99	222.02	344.82	2909.55	1	1
3	3	1	u	411.2	79.24	217.02	364.37	599.88	1	1
3	3	2	u	591.8	80.35	215.32	365.92	595.98	1	1
3	3	1	i	456.4	77.27	221.8	345.83	2932.62	1	1
3	3	2	i	513.6	76.6	220.33	346.15	2964.88	1	1
3	3	1	u	438.7	77.33	212.92	343.92	620.82	1	1
3	3	1	u	385.9	78.02	217.61	391.99	684.08	1	1
3	3	1	i	410.1	78.1	214.58	367.28	2934.87	1	1
3	3	2	i	595.1	77.39	211.61	290.12	2925.83	1	1
3	3	2	i	554.4	77.58	219.38	363.17	2989.81	1	1
3	3	1	u	429.9	77.2	204.26	358.54	706.41	1	1
3	3	2	u	618.3	76.2	203.25	355.16	619.09	1	1
3	3	1	i	454.2	77.9	213.95	349.41	3047.56	1	1
3	3	2	u	719.6	76.64	205.81	370.94	796.14	1	1
3	3	1	u	456.4	76.35	196.83	362.39	664.02	1	1
3	3	2	u	511.4	77.46	189.13	363.45	736.91	1	1
3	3	2	u	467.4	77.45	199.98	347.61	660.25	1	1
3	3	2	i	567.6	78.44	216.72	338.55	2851.68	1	1
3	3	1	u	509.2	78.98	207.68	367.97	611.84	1	1
3	3	2	i	627.1	77.27	206.62	368.82	2973.28	1	1
3	3	2	u	475.1	76.63	200.25	355.43	636.05	1	1
3	3	2	i	607.2	78.08	200.31	341.53	2914.76	1	1
3	3	1	u	458.6	77.48	195.54	371.94	638.05	1	1
3	3	1	u	466.3	78.36	201.49	382.01	662.84	1	1
3	3	1	u	424.4	78.77	199.36	385.1	737.91	1	1
3	3	1	i	478.4	77.2	216.17	368.36	2986.31	1	1
3	3	2	u	468.5	76.18	191.2	374.51	727.93	1	1
3	3	2	i	444.2	78.23	215.19	349.69	2947.04	1	1
3	3	2	u	550	77.52	203.73	381.54	783.5	1	1
3	3	1	i	556.6	78.3	217.28	378.57	3074.85	1	1
3	3	2	i	559.9	77.77	212.94	369.74	3104.21	1	1
3	3	1	u	541.2	76.73	203.87	374.53	798.16	1	1
3	3	2	u	475.1	75.74	199.6	356.2	787.04	1	1
3	3	2	u	523.5	78.39	215.68	384.08	640.76	1	1
3	3	2	u	453.1	74.51	200.51	377.16	756.37	1	1
3	3	2	u	488.3	77.19	198.04	374.98	717.59	1	1
3	3	1	i	423.3	78.97	215.98	345.99	2922.88	1	1
3	3	1	u	627.1	78.97	216.9	352.25	598.57	1	1
3	3	2	u	454.2	78.18	268.5	363.66	800.99	1	1
3	3	1	u	385.9	77.37	220.49	351.6	620.44	1	1
3	3	2	i	555.5	78.92	216.94	339.06	2909.12	1	1
3	3	2	i	617.2	76.66	201.05	318.24	2946.26	1	1
3	3	2	u	535.7	74.97	192.62	319.03	626.03	1	1
3	3	2	i	508.1	76.7	218.59	347.54	2988.09	1	1
3	3	1	u	615	75.52	196.41	371.53	734.83	1	1
3	3	2	u	519.1	75.29	195.47	355.34	622.51	1	1
3	3	1	i	481.7	77.6	228.28	359.52	2838.79	1	1
3	3	1	u	423.3	75.07	197.12	368.78	775.45	1	1
3	3	2	u	431	75.19	197.89	386.11	763.21	1	1
3	3	2	i	455.3	75.71	217.08	377.36	2931.22	1	1
3	3	1	i	597.3	76.6	208.81	370.09	3100.72	1	1
3	3	2	i	590.7	78.19	223.18	363.42	2952.68	1	1
3	3	1	u	476.2	75.41	202.83	358.91	612.31	1	1
3	3	2	i	509.2	75.52	0	320.48	2941.25	1	1
3	3	1	i	423.3	76.71	190.84	313.24	2977.27	1	1
3	3	1	u	456.4	75.27	204.14	338.42	709.34	1	1
3	3	2	i	429.9	76.96	221.73	351.47	2979.58	1	1
3	3	1	i	488.3	79.86	231.05	303.43	2955.31	1	1
3	3	2	u	518	77.35	216.88	335.31	587.06	1	1
3	3	2	u	562.1	77.06	203.97	334.66	598.07	1	1
3	3	2	u	494.9	74.85	209.06	351.04	596.33	1	1
3	3	1	i	452	76.94	209.89	338.72	3003.44	1	1
3	3	1	i	478.4	77.36	208.29	326.66	2918.34	1	1
3	3	1	i	414.5	78.57	220.07	319.72	2934.76	1	1
3	3	1	u	414.5	77.63	197.07	354.91	780.55	1	1
3	3	2	i	503.7	77.42	197.95	340.94	2967.06	1	1
3	3	2	u	493.8	75.08	202.06	337.46	601.11	1	1
3	3	2	i	466.3	77.78	186.98	324.29	2932.21	1	1
3	3	1	i	570.9	78.1	192.82	332.88	2890.95	1	1
3	3	1	u	467.4	76.54	195.83	355.25	658.14	1	1
3	3	1	i	492.7	77.47	219.47	324.13	2878.11	1	1
3	3	1	u	443.1	76.96	199.21	372.9	637.44	1	1
3	3	2	u	575.3	77.45	199.24	350.17	612.46	1	1
3	3	1	u	463	75.36	192.86	360.88	713.94	1	1
3	3	1	i	467.4	75.76	203.77	321.29	2865.4	1	1
3	3	2	u	491.6	74.6	202.95	351.32	572.58	1	2
3	3	2	i	566.5	76.43	188.91	331.48	2925.95	1	1
3	3	1	u	456.4	75.17	194.32	330.98	569.43	1	1
3	3	1	i	427.7	76.55	203.09	275.86	2973.43	1	1
3	3	2	u	500.4	75.5	201.5	366.7	654.33	1	1
3	3	1	u	516.9	74.72	201.56	343.08	594.69	1	1
3	3	1	u	446.4	76	202.2	348.64	699.67	1	1
3	3	2	i	676.6	77.61	200.76	341.98	3036.41	1	1
3	3	2	u	624.9	75.63	191.46	343.92	687.87	1	1
3	3	2	i	590.7	77.24	199.66	337.32	2929.35	1	1
3	3	2	i	598.4	76.15	196.72	322.75	2990.89	1	1
3	3	2	u	427.7	75.63	206.81	370	613.22	1	1
3	3	1	u	532.4	74.93	200.35	311.75	585.81	1	1
3	3	1	u	505.9	74.8	189.57	325.96	561.32	1	1
3	3	1	i	472.9	77.52	237.09	393.03	2900.06	1	1
3	3	1	u	380.4	76.65	200.97	369.83	610.56	1	1
3	3	1	i	539	77.35	208.55	368.22	2985.4	1	1
3	3	1	i	490.5	75.29	207.62	294.27	2927.36	1	1
3	3	1	i	481.7	76.16	200.4	300.4	2984.56	1	1
3	3	1	i	482.8	75.37	218.17	339.46	2914.13	1	1
3	3	1	u	438.7	75.61	211.77	355.75	774.59	1	1
3	3	1	i	465.2	77.42	213.99	335.78	2932.07	1	1
3	3	2	i	644.7	75.4	205.9	313.12	2951.13	1	1
3	3	2	u	485	75.04	192.94	359.67	638.91	1	1
3	3	1	u	556.6	75.1	189.67	344.97	626.25	1	1
3	3	1	i	520.2	75.63	214.11	292.56	2978.78	1	1
3	3	2	u	526.8	75.25	198.19	373.63	687.16	1	1
3	3	2	i	629.3	77.11	200.36	350.49	2944.52	1	1
3	3	2	i	599.5	76.16	195.28	324.98	2949.14	1	1
3	3	2	i	522.4	75.96	205.93	316.26	2886.54	1	1
3	3	2	u	580.8	76.52	196.64	354.17	592.18	1	1
3	3	2	i	448.7	77.46	219.41	357.49	2866.43	1	1
3	3	2	i	581.9	77.71	227.86	317.14	3002.89	1	1
3	3	2	u	638.1	74.04	213.6	310.64	552.13	1	1
3	3	2	u	509.2	75.62	200.65	347.23	588.18	1	1
3	3	2	i	440.9	76.4	206.53	304.51	2908.13	1	1
3	3	1	u	609.5	75.68	182.65	312.04	541.14	1	1
4	1	1	ke	656.8	79.32	372.35	737.5	2631.84	1	1
4	1	1	te	612.8	80.78	306.5	628.33	2400.95	1	1
4	1	2	ke	584.1	81.15	319.03	618.77	2642.38	1	1
4	1	1	ke	542.3	76.54	290.48	511.51	2631.32	1	1
4	1	2	ke	739.4	81.07	304.25	610.5	2571.52	1	1
4	1	1	ke	633.7	78	315.24	631.99	2439.56	1	1
4	1	1	te	825.3	79.76	300.76	621.16	2529.77	1	1
4	1	2	te	750.4	82.26	313.98	641.73	2762.03	1	1
4	1	2	ke	610.6	80.75	321.88	638.37	2683.74	1	1
4	1	2	ke	945.4	80.03	318.34	641.56	2702.29	1	1
4	1	2	te	754.8	80.87	319.13	638.21	2599.68	1	1
4	1	1	ke	890.3	80.59	328.4	656.15	2667.42	1	1
4	1	1	ke	709.7	80.57	310.81	637.78	2614.12	1	1
4	1	2	ke	579.7	81.12	324.6	623.81	2594.2	1	1
4	1	1	te	705.3	81.03	315.9	635.46	2717.28	1	1
4	1	2	ke	1064.3	79.54	315.79	642.6	2616.21	1	2
4	1	2	ke	541.2	80.34	316.58	627.33	2654.83	1	1
4	1	2	te	521.3	82.05	309.26	637.19	2472.65	1	1
4	1	1	ke	670	80.62	314.91	631.98	2543.72	1	1
4	1	2	ke	616.1	79.12	301.02	606.38	2446.82	1	1
4	1	2	te	711.9	82.69	309.97	628.89	2496.83	1	1
4	1	2	te	570.9	82.92	319.78	652.27	2383.92	1	1
4	1	1	ke	764.7	80.02	329.05	649.41	2765.63	1	1
4	1	1	ke	773.6	80.13	314.93	629.83	2601.89	1	1
4	1	2	te	686.5	82.46	307.09	617.36	2492.21	1	1
4	1	1	ke	791.2	82.11	316.7	642.51	2570.74	1	1
4	1	1	te	602.8	80.15	322.75	621.81	2629.33	1	1
4	1	1	ke	800	81.14	321.03	654.05	2678.89	1	1
4	1	1	ke	637	82.11	309.44	647.45	2521.25	1	1
4	1	2	te	646.9	78.57	312.66	635.72	2573.27	1	2
4	1	2	te	960.8	80.82	311.19	646.26	2512.37	1	2
4	1	1	te	969.6	81.33	317.02	660.58	2407.27	1	1
4	1	1	te	725.1	81.13	312.92	650.79	2642.08	1	1
4	1	1	te	737.2	80.37	309.73	648.63	2280.46	1	1
4	1	1	ke	679.9	79.97	331.76	630.91	2415.82	1	1
4	1	1	te	724	80.68	308.94	635.85	2508.15	1	1
4	1	2	ke	888.1	80.56	320.69	657.42	2660.02	1	1
4	1	2	te	1069.8	80.17	317.98	673.94	2726.08	1	1
4	1	2	te	792.3	79.92	325.1	647.12	2546.22	1	1
4	1	2	te	849.6	81.7	332.85	666.22	2344.58	1	1
4	1	1	te	938.8	80.77	324.96	681.45	2714.53	1	2
4	1	1	te	709.7	81.21	309.46	706.69	2570.88	1	1
4	1	2	te	831.9	76.82	319.09	678.91	2501.54	1	2
4	1	2	te	687.6	80.11	313.02	640.8	2585.82	1	1
4	1	1	te	879.3	81.14	328.21	680.29	2470.15	1	1
4	1	2	te	842.9	81.52	320.11	708.96	2571.4	1	1
4	1	1	te	954.2	81.03	325.08	700.05	2488.14	1	1
4	1	1	te	877.1	81.37	318.64	658.06	2618.31	1	1
4	1	2	ke	603.9	80.47	335.92	650.52	2517.63	1	1
4	1	1	te	773.6	79.03	318.29	701.66	2550.42	1	1
4	1	1	te	913.4	76.63	321.95	654.27	2498.05	1	1
4	1	2	ke	947.6	79.25	318.93	662.37	2574.91	1	1
4	1	2	ke	804.4	79.82	336.8	687.37	2640	1	1
4	1	2	ke	877.1	80.46	316.65	659.96	2604.12	1	1
4	1	1	te	613.9	79.11	302.04	656.35	2572.45	1	1
4	1	2	ke	1013.7	80.07	320.11	678.81	2566.77	1	2
4	1	2	te	1165.6	81.58	317.36	682.91	2474.85	1	1
4	1	1	ke	699.8	78.27	299.92	660.99	2535.91	1	1
4	1	1	ke	654.6	80.77	311.1	665.14	2608.26	1	1
4	1	1	te	793.4	80.6	301.42	659.21	2505.56	1	1
4	1	2	te	982.8	78.54	292.49	649.56	2475.31	1	1
4	1	2	te	717.4	77.76	332.95	522.89	2389.41	1	1
4	1	2	ke	965.2	79.09	314.82	681.14	2607.86	1	1
4	1	1	te	1055.5	80.99	321.86	701.99	2535.2	1	1
4	1	1	ke	731.7	81.73	312.65	745.72	2549.82	1	2
4	1	1	te	1101.8	82.36	307.96	712.4	2398.79	1	1
4	1	1	te	623.8	77.36	335.99	677.86	2569.7	1	1
4	1	2	ke	743.8	80.07	305.04	636.73	2703.58	1	1
4	1	1	te	920	80.39	312.23	688.54	2505.75	1	1
4	1	2	te	1078.6	81.1	333.3	715.01	2630.15	1	1
4	1	1	te	687.6	79.11	292.37	602.69	2609.43	1	1
4	1	2	ke	666.7	80.79	337.64	626.38	2634.78	1	1
4	1	1	te	787.9	79.57	298.91	613.08	2497.45	1	2
4	1	1	te	710.8	81.19	308.26	622.36	2529.55	1	1
4	1	1	ke	487.2	80.57	304.22	626.49	2553.53	1	1
4	1	2	te	616.1	79.39	287.87	620.82	2585.84	1	1
4	1	1	te	792.3	81.82	300.48	627.29	2702.53	1	1
4	1	1	te	741.6	80.34	314.34	645.54	2805.5	1	2
4	1	1	te	664.5	82.96	321.56	685.15	2448.16	1	1
4	1	1	ke	708.6	82.32	305.41	633.86	2653.52	1	1
4	1	2	te	774.7	81.86	294.45	614.98	2684.33	1	1
4	1	2	ke	883.7	82.53	291.26	629.7	2717.43	1	1
4	1	2	te	740.5	80.68	296.77	601.19	2577.5	1	1
4	1	2	ke	612.8	83.51	283.36	618.12	2648.74	1	1
4	1	2	ke	545.6	77.63	288.11	561.24	2663.2	1	1
4	1	1	te	672.2	81.76	282.23	601.14	2634.08	1	1
4	1	2	te	855.1	81.8	290.15	588.09	2692.35	1	1
4	1	2	te	692.1	80.54	292.96	605.85	2683.34	1	1
4	1	1	ke	664.5	81.04	293.52	619.42	2446.26	1	1
4	1	2	ke	717.4	83.7	291.32	610.29	2699.87	1	1
4	1	2	te	795.6	82.22	285.88	595.37	2715.22	1	1
4	1	1	ke	760.3	79.45	292.15	640.11	2703.33	1	1
4	1	1	ke	613.9	79.15	284.28	573.32	2729.4	1	1
4	1	1	ke	447.5	82.57	280.18	580.52	2696.62	1	1
4	1	2	te	813.2	82.83	278.9	567.53	2705.49	1	1
4	1	1	ke	785.7	82.93	287.29	603.61	2653.8	1	1
4	1	2	ke	1155.7	81.53	288.02	588.79	2730.21	1	1
4	1	2	ke	615	80.79	285.37	594.32	2705.86	1	1
4	1	1	ke	732.8	82.91	290.27	606.26	2613.47	1	1
4	1	1	te	725.1	84.19	285.95	615.65	2639.43	1	1
4	1	1	ke	686.5	81.99	280.7	586.89	2652.7	1	1
4	1	1	te	579.7	83.1	276.32	586.1	2641.86	1	1
4	1	2	te	1132.6	83.61	298.16	603.77	2536.7	1	1
4	1	2	ke	416.7	84.5	293.24	644.14	2526.75	1	1
4	1	2	ke	698.7	78.24	311.45	628.17	2679.1	1	2
4	1	1	ke	720.7	80	297.01	646.19	2635.3	1	1
4	1	2	te	507	80.39	288.57	609.38	2762.22	1	1
4	1	2	ke	903.5	81.13	293.72	632.19	2574.1	1	1
4	1	2	te	704.2	80.27	270.86	590.27	2745.84	1	1
4	1	2	ke	970.7	80.63	292.5	636.7	2608.24	1	1
4	1	2	te	1191	82.23	294.04	620.61	2620.76	1	1
4	1	1	ke	588.5	78.45	299.79	585.86	2650.14	1	1
4	1	2	te	611.7	81.14	289.15	612	2590.23	1	1
4	1	2	ke	739.4	79.92	291.2	668.27	2568.65	1	1
4	1	1	te	842.9	82.69	288.41	587.91	2815.53	1	2
4	1	1	te	665.6	82.87	281.02	579.23	2602.92	1	1
4	1	1	ke	584.1	83.01	285.8	608.69	2443.96	1	1
4	1	2	ke	587.4	82	297.22	634.76	2502.52	1	1
4	1	1	te	768	83.91	276.85	602.24	2529.43	1	1
4	1	2	ke	605	80.11	300.29	654.77	2547.11	1	1
4	2	1	i	618.3	82.6	363.84	379.71	2935.27	1	1
4	2	1	i	579.7	82.34	368.06	377.18	2840.65	1	1
4	2	2	i	643.6	82.16	362.09	365	2864.74	1	1
4	2	2	i	556.6	82.15	368.92	376.29	2845.39	1	1
4	2	1	i	553.3	82.57	370.17	378.06	2936.02	1	1
4	2	1	o	566.5	82.47	327.74	605.02	993.91	1	1
4	2	2	o	629.3	79.19	314.2	571.74	964.46	1	1
4	2	1	i	573.1	82.16	361.29	367.37	2912.78	1	1
4	2	1	o	649.1	80.78	315.46	572.35	917.17	1	1
4	2	1	i	672.2	82.39	353.97	364.25	2872.61	1	1
4	2	2	i	831.9	81.85	365.63	371.66	2866.43	1	1
4	2	2	o	470.7	83.96	322.62	594.24	963.78	1	1
4	2	1	i	541.2	82.27	370.81	373.67	0	1	1
4	2	1	o	688.8	82.39	324.93	615.08	948.43	1	1
4	2	1	o	720.7	82.11	313.9	592.37	950.28	1	1
4	2	2	o	608.4	80.49	322.95	553.74	963.73	1	1
4	2	2	i	627.1	83.09	361.49	367.61	2921.03	1	1
4	2	1	i	575.3	79.62	354.99	361.33	2905.42	1	1
4	2	1	o	663.4	80	329.62	542.91	846.26	1	1
4	2	2	i	633.7	81.33	379.4	388.56	0	1	1
4	2	1	i	574.2	81.45	366.36	373.29	2813.54	1	1
4	2	1	i	532.4	80.05	340.24	350.05	2912.53	1	1
4	2	1	i	596.2	82.74	379.13	388.46	2776.91	1	1
4	2	2	i	684.3	82.26	375.77	389.93	2892.13	1	1
4	2	2	o	748.2	80.9	334.36	637.5	948.11	1	1
4	2	1	i	618.3	84.13	376.84	383.37	2908.81	1	1
4	2	1	o	662.3	83.26	0	697.91	907.24	1	1
4	2	2	o	559.9	81.26	322.27	551.82	955.27	1	1
4	2	2	i	709.7	78.44	317.19	328.22	2828.44	1	1
4	2	1	o	794.5	80.64	322.97	572.03	884.9	1	1
4	2	2	o	743.8	81.46	300.29	608.09	903.16	1	1
4	2	1	i	635.9	82.96	365.21	367.8	2944.19	1	1
4	2	2	o	666.7	81.17	323.16	600.63	904.7	1	2
4	2	2	i	385.9	82.35	347.08	353.04	2898.96	1	1
4	2	2	i	622.7	80.69	331.7	350.15	2976.65	1	1
4	2	2	o	747.1	83.23	311.05	631.49	964.73	1	1
4	2	1	o	948.7	80.94	330.85	575.4	927.34	1	1
4	2	1	i	798.9	81.49	347.12	349.5	2902.94	1	1
4	2	2	o	769.2	81.42	306.89	604.51	926.74	1	1
4	2	2	i	859.5	84.96	358.87	363.51	2836.82	1	1
4	2	2	i	708.6	84.23	358.69	359.62	2833.31	1	1
4	2	2	i	738.3	83.92	361.29	367.17	2801.08	1	1
4	2	2	o	857.3	82.95	315.54	612.29	1031.67	1	1
4	2	2	o	654.6	82.22	318.66	606.95	965.23	1	1
4	2	1	o	850.7	84.22	322.36	619.93	923.07	1	1
4	2	1	i	721.8	82.36	355.91	357.53	2870.12	1	1
4	2	1	o	808.8	81.12	308.01	604.7	956.24	1	1
4	2	1	o	785.7	80.52	310.64	637.1	1048.39	1	1
4	2	1	o	698.7	82.42	316.08	598.65	933.87	1	1
4	2	2	i	858.4	82.63	345.47	346.85	2846.39	1	1
4	2	1	i	943.2	82.43	353.41	356.59	2898.75	1	1
4	2	2	i	672.2	82.51	359.44	362.44	2883.87	1	1
4	2	1	i	869.4	80.68	344.57	350.65	2837.23	1	1
4	2	2	o	711.9	83.53	334.77	608.5	783.07	1	1
4	2	2	o	664.5	82.98	341.34	619.11	917.69	1	1
4	2	2	i	823.1	83.85	361.09	365.36	2889.08	1	1
4	2	1	skip	100	37.71	0	0	0	1	2
4	2	2	o	659	82.48	317.17	602.85	971.13	1	1
4	2	1	i	753.7	80.2	330.64	340.85	2937.06	1	1
4	2	2	o	785.7	80.33	318.99	605.15	883.38	1	1
4	2	1	i	724	84.21	357.5	362.67	2829.79	1	1
4	2	2	o	677.7	83.98	320.96	611.66	942.85	1	1
4	2	1	o	781.3	81.43	331.75	608.87	932.29	1	1
4	2	2	o	704.2	80.1	310.91	577.31	948.36	1	1
4	2	2	o	648	82.28	323.76	579.28	882.46	1	1
4	2	2	o	706.4	83.28	329.02	597.26	926.64	1	1
4	2	1	i	732.8	84.36	357.34	359.83	2861.17	1	1
4	2	2	o	768	78.94	323.09	549.04	857.09	1	2
4	2	2	i	801.1	83.31	348.56	350.87	2770.42	1	1
4	2	2	i	487.2	84.49	361.13	366.15	2850.11	1	1
4	2	2	i	595.1	84.32	354.15	357.73	2797.34	1	1
4	2	1	i	753.7	84.1	365.76	368.94	2902.96	1	1
4	2	2	o	768	80.17	0	571.31	851.36	1	1
4	2	1	i	583	83.2	355.95	360.3	2835.98	1	1
4	2	2	o	624.9	81.8	303.76	565.65	914.44	1	1
4	2	1	o	955.3	81.45	333.94	586.74	869.58	1	1
4	2	1	o	711.9	81.71	334.51	597.14	883.08	1	1
4	2	1	o	730.6	80.44	347.71	485.17	754.06	1	1
4	2	1	o	731.7	79.13	310.65	540.72	940.87	1	1
4	2	1	o	674.4	80.5	305.15	558.88	947.85	1	1
4	2	2	o	731.7	83.93	308.15	598.43	952.75	1	1
4	2	1	o	764.7	80.98	332.94	577.14	898.81	1	1
4	2	2	i	907.9	79.71	315.49	330.81	2815.82	1	1
4	2	1	o	1235	80.24	313.42	549.25	943.09	1	1
4	2	1	o	673.3	78.67	347.64	559.12	925.91	1	1
4	2	1	o	728.4	81.84	302.68	596.35	930.03	1	1
4	2	2	o	755.9	79.11	334.41	434.72	713.07	1	1
4	2	1	i	759.2	79	314.9	332.27	2833.96	1	1
4	2	1	i	689.9	78.89	322.07	334.17	2900.89	1	1
4	2	2	o	742.7	80	307.55	565.89	888.97	1	1
4	2	1	i	765.8	77.6	296.32	308.41	2907.83	1	1
4	2	2	i	865	82.26	331.03	337.83	2832.03	1	1
4	2	2	o	689.9	80.6	304.63	626.02	939.53	1	1
4	2	2	i	648	79.43	335.8	347.23	2794.74	1	1
4	2	1	o	739.4	80.42	0	615.05	882.18	1	1
4	2	1	i	700.9	78.83	323.43	335.82	2857.1	1	1
4	2	2	o	663.4	79.53	293.63	574.56	881.1	1	1
4	2	1	i	632.6	78.44	315.49	340.06	2767.63	1	1
4	2	1	i	811	81.39	307.85	326.55	2763.34	1	1
4	2	1	o	838.5	84.84	308.13	615.8	948.9	1	1
4	2	2	o	733.9	81.43	294.23	555.42	892.05	1	1
4	2	2	o	693.2	85.39	294.98	589.71	900.97	1	1
4	2	1	i	861.7	78.08	299.46	333.66	2658.94	1	2
4	2	2	i	800	78.9	309.94	331.71	2725.07	1	1
4	2	1	i	873.8	79.51	313.56	330.39	2820.09	1	1
4	2	1	o	912.3	83.98	300.74	577.73	899.16	1	1
4	2	2	i	726.2	79.25	316.99	349.16	2787.11	1	1
4	2	1	i	794.5	80.8	317.48	348.28	2780.58	1	1
4	2	2	i	1000.4	80.67	319.78	367.64	2695.79	1	1
4	2	2	i	686.5	86.76	362.81	379.49	2775.81	1	1
4	2	2	o	714.1	79.83	283.92	559.14	879.65	1	1
4	2	1	i	829.7	82.9	351.04	354.48	2724.59	1	2
4	2	2	i	719.6	79.48	312.12	339.25	2776.62	1	1
4	2	1	o	867.2	81.77	267.73	519.77	811.85	1	1
4	2	2	i	673.3	79.46	344.77	360.39	2736.69	1	1
4	2	1	i	812.1	78.25	338.59	366.68	2730.19	1	1
4	2	2	o	714.1	79.54	260.31	491.35	791.65	1	1
4	2	2	o	645.8	81.64	287.14	564.91	862.19	1	1
4	2	1	o	848.4	81.16	307.51	588.9	929.72	1	1
4	2	2	i	768	80.86	332.6	339.44	2753.72	1	1
4	3	2	i	1166.7	80.88	337.4	340.37	2813.19	1	1
4	3	2	u	819.9	81.23	355.12	358.42	724.03	1	1
4	3	1	u	591.5	81.3	169.98	360.3	696.63	1	1
4	3	2	i	667.1	79.67	297.27	358.35	2872.49	1	1
4	3	1	i	516	81.15	314.72	346.98	2846.35	1	1
4	3	2	u	484.7	78.14	308.84	346.07	680.85	1	1
4	3	1	i	484.7	82.94	356.35	362.51	2860.8	1	1
4	3	1	i	581.7	84.12	365.69	374	2871.48	1	1
4	3	2	i	649.1	82.82	370.6	380.45	2844.72	1	1
4	3	1	i	535.7	81.03	357.11	361.53	2842.35	1	1
4	3	2	u	507.7	85.29	396.15	454.05	940.33	1	1
4	3	2	u	466.7	84.06	385.04	394.06	781.19	1	1
4	3	2	i	805.2	84.64	383	391.68	2722.52	1	1
4	3	1	u	920.2	83.64	385.24	388.05	774.95	1	1
4	3	2	u	724.6	83.22	352.93	360.17	702.79	1	1
4	3	2	i	657.3	79.84	323.53	339.56	2888.27	1	1
4	3	2	u	550.5	82.48	354.79	367.68	733.31	1	2
4	3	2	i	599.8	85.82	386.91	401.6	2392.9	1	1
4	3	1	u	580	81.65	373.64	376.94	757.03	1	1
4	3	2	u	558.7	78.81	321.38	378.3	734.85	1	1
4	3	1	u	788.7	78.59	347.83	349.63	703.18	1	1
4	3	1	i	660.6	79.34	342.82	346.13	2987.63	1	1
4	3	1	u	575.1	80.75	362.31	364.92	733.3	1	2
4	3	2	i	741.1	85.11	371.28	379.43	2958.22	1	1
4	3	1	i	764.1	83.27	363.02	370.71	2923.34	1	1
4	3	1	u	548.8	81.63	358.79	381.77	735.49	1	1
4	3	2	i	677	83.21	373.69	382.31	2893.57	1	1
4	3	2	i	629.3	83.52	360.31	366.23	2902.72	1	1
4	3	2	u	709.9	82.65	358.42	365.3	719.66	1	1
4	3	2	u	647.4	84.71	372.35	414.63	736.35	1	1
4	3	1	u	944.8	84.74	398.37	413.71	830.5	1	1
4	3	1	u	949.8	85.01	399.2	397.47	815.31	1	1
4	3	2	i	833.1	85.06	380.45	391.98	2887.23	1	1
4	3	2	i	719.7	82.75	365.26	374.64	2923.38	1	1
4	3	1	i	458.4	82.38	381.48	399.08	0	1	1
4	3	1	i	788.7	81.71	367.84	373.5	2692.54	1	2
4	3	1	i	688.5	83.31	385.8	395.66	2693.8	1	1
4	3	2	u	734.5	84.49	389.76	403.34	801.09	1	1
4	3	2	u	662.2	84.84	384	406.39	836.55	1	1
4	3	1	u	764.1	82.09	394.21	396.86	794.84	1	1
4	3	1	i	609.6	83.69	369.94	376.2	2827.34	1	1
4	3	1	u	918.5	84.95	397.42	408.21	842.03	1	1
4	3	1	i	829.8	84.37	381.26	389.6	2932.6	1	1
4	3	2	u	765.7	84.34	403.4	402.66	810.03	1	1
4	3	1	i	468.3	85.56	393.29	409.44	2860.49	1	2
4	3	1	u	479.8	86.5	386.91	408.31	1223.9	1	2
4	3	1	i	677	85.72	372.6	382.2	2823.19	1	1
4	3	1	u	525.8	85.87	389.78	404.05	1061.56	1	1
4	3	1	i	760.8	86.47	387.73	408.6	2290.32	1	1
4	3	1	i	637.6	83.72	387.41	407.5	2890.37	1	1
4	3	1	u	698.3	84.24	389.28	411.81	807.16	1	1
4	3	2	u	1017.1	85.31	391.74	412.49	880.84	1	2
4	3	2	u	838	84.54	385.97	388.55	784.4	1	1
4	3	2	u	815	83.16	392.28	393.35	787.04	1	1
4	3	1	u	723	84.93	409.93	412.71	838.2	1	1
4	3	1	u	813.4	83.71	374.83	375.47	753.31	1	1
4	3	2	i	769	83.7	381.7	386.73	2922.36	1	1
4	3	2	u	690.1	83.55	398.84	400.69	801.29	1	1
4	3	2	u	782.2	83.27	393.42	405.45	798.29	1	1
4	3	2	i	724.6	83.98	397.02	406.43	0	1	1
4	3	1	u	800.2	85.65	405.75	413.04	1015.97	1	1
4	3	1	i	757.5	83.5	396.3	403.79	2916.38	1	2
4	3	1	u	509.4	84.45	419.6	428.53	856.74	1	1
4	3	2	i	976.1	83.94	384.67	392.98	2940.45	1	1
4	3	1	u	506.1	84.47	402.75	403.91	817.36	1	1
4	3	2	i	736.1	84.59	400.24	413.62	2842.02	1	1
4	3	1	i	821.6	84.46	377.84	384.02	3005.63	1	1
4	3	2	u	591.5	84.37	439.39	440.26	878.51	1	1
4	3	1	u	373	83.34	380.73	391.95	773.05	1	1
4	3	2	u	642.5	83.24	418.92	423.03	831.22	1	1
4	3	1	i	765.7	82.58	396.73	409.61	2824.73	1	1
4	3	2	u	658.9	84.93	402.33	435.89	824.76	1	1
4	3	1	i	849.5	83.82	384.11	392.87	2894.63	1	1
4	3	1	i	1058.2	84.07	362.45	369.85	2849.96	1	2
4	3	1	u	409.1	84.31	404.98	403.21	813.4	1	1
4	3	2	u	866	82.51	405.87	408.39	823.25	1	2
4	3	2	i	366.4	83.49	403.07	412.76	2803.85	1	1
4	3	2	u	711.5	85.2	437.49	442.41	900.41	1	1
4	3	2	u	555.4	85	422.21	427.93	860.45	1	1
4	3	2	u	685.2	84.01	408.87	409.74	826.42	1	1
4	3	2	i	795.3	84.62	420.59	428.01	2979.72	1	1
4	3	2	u	805.2	84.23	447.7	446.34	887.21	1	1
4	3	2	u	626	85.77	428.22	466.76	1091.69	1	1
4	3	1	u	862.7	83.59	428.63	429.66	860.63	1	1
4	3	1	i	619.5	83.36	430.22	444.9	2685.43	1	1
4	3	1	i	563.6	79.18	398.58	446.09	2710.73	1	1
4	3	1	u	736.1	82.47	397.07	396.91	797.28	1	1
4	3	2	u	925.1	82.59	429.5	428.83	858.21	1	1
4	3	2	u	755.9	83	411.62	413.55	826.28	1	1
4	3	2	u	596.5	82.13	395.86	403.94	798.9	1	1
4	3	2	u	767.4	81.36	397.74	404.04	799.66	1	1
4	3	1	i	935	81.77	376.12	381.45	2690.01	1	1
4	3	1	i	507.7	81.33	380.04	390.75	2732.87	1	1
4	3	1	u	691.8	81.26	377.26	375.76	753.69	1	1
4	3	1	u	469.9	83.17	382.41	382.72	770.36	1	1
4	3	2	i	782.2	84.44	387.06	397.78	2875.33	1	1
4	3	2	u	750.9	83.18	385.86	386.49	775.26	1	1
4	3	2	u	675.3	85.15	393.3	411.61	800.06	1	1
4	3	2	i	826.5	83.29	389.09	402.16	2706.45	1	1
4	3	1	i	916.9	84.01	399.36	412.32	2775.16	1	2
4	3	2	i	861	82.18	367.34	383.5	2822.39	1	1
4	3	1	i	752.6	82.19	373.4	386.4	2816.86	1	1
4	3	1	i	672.1	83.6	401.71	419.34	2734.84	1	1
4	3	1	u	841.3	83.5	391.55	405.26	801.71	1	1
4	3	1	i	843	80.57	357.73	374.11	2836.43	1	1
4	3	1	i	647.4	80.74	383.46	404.45	2656.82	1	1
4	3	1	i	769	81.61	357.06	388.97	2721.63	1	1
4	3	1	u	1061.5	82.85	404.61	406.98	813.63	1	1
4	3	2	i	698.3	81.94	387.22	394.17	2801.25	1	1
4	3	2	u	1013.8	82.42	377.12	385.81	956.97	1	1
4	3	2	i	757.5	82	360.8	378.13	2832.81	1	1
4	3	2	i	714.8	83.04	400.89	411.83	2785.17	1	1
4	3	2	i	734.5	83.7	404.95	416.19	2808.08	1	1
4	3	2	i	788.7	83.59	420.32	439.06	2779.75	1	1
4	3	1	u	852.8	86.62	405.34	408.83	1322.6	1	1
4	3	1	i	938.3	84.99	391.67	398.98	2751.57	1	1
4	3	2	i	1097.7	85.59	421.42	431.71	2926.94	1	1
4	3	1	i	703.3	84.36	397.67	406.78	2794.98	1	1
4	3	1	i	489.7	81.91	384.52	409.92	2702.49	1	1
4	3	2	i	714.8	82.95	403.56	419.86	2818.41	1	1
5	1	1	ke	720.7	76.42	225.22	482.66	2603.49	1	1
5	1	1	ke	575.3	78.58	196.86	546.68	2613.04	1	1
5	1	1	te	606.1	77.59	193.81	455.1	2650.52	1	1
5	1	2	ke	544.5	76.82	196.32	515.44	2613.31	1	1
5	1	1	ke	494.7	78.07	194.45	510.59	2590.92	1	1
5	1	1	ke	480.6	76.75	197.8	512.83	2575	1	1
5	1	2	ke	514.7	78.15	196.94	521.3	2625.6	1	1
5	1	2	ke	581.9	75.95	204.01	541.34	2607.25	1	1
5	1	1	te	466.3	77.48	201.94	550.32	2631.06	1	1
5	1	2	ke	567.6	76.2	201.45	536.92	2597.9	1	1
5	1	2	te	513.6	77.88	192.67	563.79	2599.41	1	1
5	1	2	te	533.5	77.82	190.07	469.75	2559.28	1	1
5	1	2	ke	577.5	76.63	198.64	520.13	2578.73	1	1
5	1	1	ke	943.2	79.31	200.92	588.32	2567.58	1	1
5	1	2	te	579.7	77.61	194.5	554.36	2565.06	1	1
5	1	2	te	453.1	77.8	190.61	543.25	2640.05	1	1
5	1	1	te	646.9	78.77	184.56	527.91	2645.25	1	1
5	1	2	ke	564.3	76.11	216.08	499.33	2509.86	1	1
5	1	1	ke	491.3	75.67	219.55	500.08	2524.4	1	1
5	1	1	te	606.3	74.54	208.3	566.2	2438.77	1	1
5	1	1	ke	619.5	75.68	198.07	539.65	2538.71	1	1
5	1	2	ke	578.4	75.13	197.63	534.15	2508.18	1	1
5	1	2	ke	506.1	78.65	194.64	589.99	2495.15	1	1
5	1	2	ke	491.3	78.28	196.04	538.91	2530.99	1	1
5	1	2	te	511	79.51	188.54	567.02	2588.59	1	1
5	1	1	ke	585	79.91	192.46	574.64	2585.54	1	1
5	1	2	te	507.7	77.96	193.15	565.36	2625.46	1	1
5	1	2	ke	543.9	77.81	193.53	559.04	2531.5	1	1
5	1	2	ke	580	78.18	191.65	554.26	2601.53	1	1
5	1	1	te	394.4	78.67	194.5	547.78	2579.5	1	1
5	1	1	te	484.7	78.42	192.61	546.28	2602.24	1	1
5	1	1	ke	644.1	76.97	188.24	537.47	2655.03	1	1
5	1	2	ke	811.7	76.29	198	451.85	2557.02	1	2
5	1	1	te	714.8	77.62	191.52	557.2	2693.48	1	1
5	1	2	te	581.7	78.33	197.7	579.8	2574.47	1	1
5	1	1	ke	481.4	76.27	204.47	465.33	2579.98	1	1
5	1	2	te	461.7	78.52	195.4	597.29	2502.71	1	1
5	1	2	ke	629.3	77.34	202.04	571.45	2510.87	1	1
5	1	1	ke	583.3	76.2	199.71	491.78	2541.76	1	1
5	1	2	te	609.6	78.92	194.43	528.37	2586.38	1	1
5	1	2	ke	611.3	76.67	190.74	498.79	2560.33	1	1
5	1	2	ke	478.2	77.17	193.86	522.37	2547.98	1	1
5	1	1	te	598.1	76.76	185.02	529.1	2603.84	1	1
5	1	2	ke	696.7	77.61	193.26	545.09	2504.73	1	2
5	1	1	ke	926.8	78.09	201.12	544.72	2557.81	1	1
5	1	2	ke	703.3	77.76	195.45	560.77	2590.09	1	1
5	1	2	ke	534	79	192.27	545.83	2567.49	1	1
5	1	2	ke	542.2	78.13	194.2	511.16	2588.92	1	1
5	1	2	ke	520.9	78.41	205.03	546.25	2532.39	1	1
5	1	2	te	529.1	78.26	193.96	580.32	2554.38	1	1
5	1	2	te	458.4	78.6	192.53	571	2489.68	1	1
5	1	2	ke	507.7	77.56	196.49	558.39	2528.9	1	1
5	1	1	ke	783.8	77.94	195.49	536.69	2541.79	1	1
5	1	1	te	800.2	81.62	188.82	572.35	2628.31	1	1
5	1	1	te	532.4	79.07	190.79	578.58	2558.94	1	1
5	1	1	te	557	79	192.6	553.59	2560.65	1	1
5	1	2	te	736.1	82.33	191.58	540.11	2555.36	1	1
5	1	2	ke	535.7	77.68	197.3	531.31	2597.55	1	1
5	1	1	ke	548.8	77.75	208.26	459.35	2515.27	1	1
5	1	2	te	583.3	80.62	197.99	573.56	2571.04	1	1
5	1	1	ke	640.8	79.66	200.67	595.76	2545.53	1	1
5	1	1	te	534	77.85	186.17	557.17	2538.49	1	1
5	1	2	te	446.9	79.65	182.24	578.3	2470.56	1	1
5	1	1	ke	723	78.49	191.5	559.91	2609.32	1	1
5	1	1	te	856.1	82.5	190.66	566.57	2619.21	1	1
5	1	1	ke	506.1	77.71	187.17	518.32	2598.91	1	1
5	1	2	ke	575.1	78.6	191.94	555.16	2548.16	1	1
5	1	2	te	862.7	79.8	189.51	580.19	2591.04	1	1
5	1	2	te	626	79.05	189.3	566.71	2482.87	1	1
5	1	2	te	497.9	77.3	189.73	536.51	2557.39	1	1
5	1	1	ke	499.5	80.68	205.97	391.64	2589.95	1	1
5	1	1	ke	494.6	78.45	204.85	621.98	2497.51	1	1
5	1	2	te	742.7	81.85	202.57	615.02	2420.48	1	1
5	1	1	ke	846.2	77.03	200.06	561.12	2546.56	1	1
5	1	1	te	795.3	78.49	194.37	576.72	2547.94	1	1
5	1	1	ke	923.5	76.99	195.12	551.02	2482.36	1	1
5	1	2	te	760.8	78.42	190.83	572.95	2527.47	1	1
5	1	1	ke	486.4	80.42	199.63	594.34	2551.58	1	1
5	1	2	ke	698.3	80.11	210.85	534.62	2461.91	1	1
5	1	1	ke	650.7	79.22	214	615.51	2507.77	1	1
5	1	2	ke	672.1	79.09	214.56	443.28	2652.46	1	1
5	1	1	te	478.2	78.93	202.01	625.72	2564.21	1	1
5	1	1	te	483.1	79.03	206.88	631.44	2555.1	1	1
5	1	2	te	617.8	79.03	206.78	653.02	2499.84	1	1
5	1	1	ke	631	78.66	194.61	584.31	2513.91	1	1
5	1	1	te	683.6	79.74	196.43	614.74	2576.22	1	1
5	1	1	te	780.5	80.45	192.43	600.15	2485.53	1	1
5	1	1	te	456.8	78.61	191.63	604.93	2506.37	1	1
5	1	1	te	497.9	79.42	191.64	553.14	2604.78	1	1
5	1	2	ke	716.4	75.08	213.25	411.16	2494.05	1	1
5	1	2	ke	499.5	80.32	202.51	528.61	2573.3	1	1
5	1	2	ke	474.9	79.26	198.53	564.83	2524	1	1
5	1	1	te	507.7	80.54	188.32	572.71	2610.24	1	1
5	1	1	te	604.7	80.37	194.33	570.3	2406.6	1	1
5	1	1	te	476.5	79.23	208.89	557.44	2415.44	1	1
5	1	1	te	481.4	80.82	208.8	604.79	2471.66	1	1
5	1	2	ke	608	79.66	209.16	635.95	2341.55	1	1
5	1	1	te	649.1	79.11	206.77	599.17	2554.52	1	2
5	1	1	te	801.9	78.97	201.93	581.59	2580.78	1	1
5	1	1	te	731.2	79.54	208.53	583.75	2471.14	1	1
5	1	1	ke	627.7	80.63	204	529.03	2580.59	1	1
5	1	2	ke	547.2	80.53	209.57	472.71	2593.31	1	1
5	1	2	te	935	78.63	199.16	613.15	2539.27	1	1
5	1	2	te	386.1	79.16	195.97	592.89	2553.78	1	1
5	1	1	te	558.7	79.88	194.65	597.68	2477.97	1	1
5	1	1	ke	938.3	78.14	197.53	551.85	2518.66	1	1
5	1	2	te	622.8	79.81	195.65	609.44	2565.56	1	1
5	1	1	ke	596.5	81.15	203	530.23	2585.79	1	1
5	1	2	te	504.4	80.91	201.73	598.86	2568.46	1	1
5	1	2	ke	576.8	80.33	202.29	580.81	2532.14	1	1
5	1	1	te	575.1	79.22	200.5	604.31	2533.28	1	1
5	1	1	ke	476.5	80.92	207.59	457.72	2479.13	1	1
5	1	2	te	497.9	80.46	206.5	587.42	2523.89	1	1
5	1	2	ke	757.5	77.08	206.58	537.78	2448.55	1	1
5	1	2	te	591.5	79.17	206.22	587.13	2511.65	1	1
5	1	1	ke	599.8	80.92	202.04	502.85	2621.54	1	1
5	1	1	te	502.8	80.28	206.52	605.98	2529.29	1	1
5	1	2	te	562	80.94	206.76	612.04	2581.95	1	1
5	1	1	te	400.9	80.29	205.65	596.23	2583.94	1	1
5	1	2	te	550.5	80.43	208.47	594.67	2517.7	1	1
5	2	2	i	639.2	78.38	244.18	295.18	2862.2	1	1
5	2	2	o	520.2	80.91	191.86	503.56	756.57	1	1
5	2	1	o	416.7	81.94	197.41	543.27	781.67	1	1
5	2	2	o	351.7	82.64	192.02	540.87	800.42	1	1
5	2	2	o	383.7	80.17	200.74	521.76	793.2	1	1
5	2	1	o	500.4	81.11	200.34	501.43	786.04	1	1
5	2	1	o	550	82.13	203.06	502.74	808.39	1	1
5	2	1	o	521.3	80.08	203.18	498.51	802.25	1	1
5	2	1	o	471.8	80.43	206.12	492.06	817.13	1	1
5	2	1	o	460.8	80.99	208.08	463.22	813.16	1	1
5	2	1	i	503.7	78.22	237.9	389.84	2729.52	1	1
5	2	1	o	545.6	79.34	211.12	447.61	784.26	1	1
5	2	2	i	735	78.34	216.96	323.07	2788.87	1	1
5	2	1	o	532.4	79.43	199.2	543.85	773.79	1	1
5	2	2	o	522.4	81.89	193.87	530.6	764.43	1	1
5	2	2	i	603.9	78.68	211.95	383.45	2749.07	1	1
5	2	1	i	589.6	78.22	215.54	374.32	2757.37	1	1
5	2	2	o	493.8	80.13	201.78	515.05	800.31	1	1
5	2	2	o	424.4	80.13	199.76	491.8	785.52	1	1
5	2	2	o	469.6	80.5	206.86	513.2	809.03	1	1
5	2	2	o	394.7	80.25	203.53	497.14	805.21	1	1
5	2	1	i	514.7	77.02	217.36	380.97	2776.47	1	1
5	2	2	o	595.1	80.95	202.28	511.84	791.51	1	1
5	2	1	i	522.4	77.13	221.33	378.08	2745.45	1	1
5	2	2	o	488.3	79.31	199.02	506.72	774.07	1	1
5	2	1	i	595.1	78.34	238.19	368.29	2840.57	1	1
5	2	2	i	653.5	77.06	229.58	352.42	2808.04	1	1
5	2	1	o	569.8	79.1	200.46	457.48	797.75	1	1
5	2	1	o	540.1	79.39	198.5	492.16	778.27	1	1
5	2	1	o	587.4	82.21	198.94	446.75	792.44	1	1
5	2	1	o	536.8	81.16	206.57	487.85	821.32	1	1
5	2	1	o	491.6	79.46	195.16	537.51	753.01	1	1
5	2	2	i	626	75.72	221.63	382.17	2761.43	1	1
5	2	1	o	518	80.23	199.24	494.53	775.43	1	1
5	2	1	o	499.3	79.93	208.66	444.2	798.99	1	1
5	2	1	i	621.6	78.77	217.69	350.33	2769.31	1	1
5	2	1	i	563.2	78.15	212.21	410.11	2757.32	1	1
5	2	1	i	666.7	78.58	214.55	364.75	2771.74	1	1
5	2	1	o	474	79.78	214.56	501.32	841.34	1	1
5	2	2	o	477.3	82.71	200.99	521.97	786.31	1	1
5	2	2	i	509.2	76.88	215	320.95	2802.98	1	1
5	2	2	o	490.5	81.88	201.84	498.16	802.51	1	1
5	2	2	o	467.4	78.07	200.11	523.34	769.73	1	1
5	2	1	i	454.2	83.48	237.12	252.43	2368.07	1	1
5	2	1	o	618.3	80.9	210.23	444.46	836.72	1	1
5	2	2	i	554.4	78.26	217.31	288.54	2766.24	1	1
5	2	2	o	583	83.11	206.14	523.26	808.66	1	1
5	2	2	o	407.9	82.56	190.09	549.15	743.23	1	1
5	2	1	o	553.3	79.17	187.8	492.33	729.08	1	1
5	2	2	i	714.1	74.6	215.73	318.99	2730.79	1	1
5	2	1	o	569.8	80.22	196	552.61	846.25	1	1
5	2	2	o	665.6	78.5	201.71	542	808.8	1	1
5	2	1	skip	100	39.18	0	0	0	1	2
5	2	2	i	574.2	78.44	220.72	321.45	2750.47	1	1
5	2	2	i	570.9	79.03	216.35	344.95	2783.06	1	1
5	2	1	i	464.1	77.58	212.37	348.92	2764.66	1	1
5	2	1	i	548.9	76.8	206.14	339.91	2787.21	1	1
5	2	2	i	522.4	76.72	223.83	325.68	2820.53	1	1
5	2	1	o	453.1	79.29	209.6	567.99	821.36	1	1
5	2	2	i	687.6	77.67	222.97	263.33	2825.18	1	1
5	2	2	i	383.7	78.05	214.23	356.32	2699.85	1	1
5	2	1	i	475.1	77.67	221.25	325.59	2767.65	1	1
5	2	1	i	359.4	76.49	225.93	348.84	2696.83	1	1
5	2	1	o	457.5	79.44	207.81	417.24	831.22	1	1
5	2	1	i	450.9	77.23	205.91	336.31	2542.52	1	1
5	2	2	i	532.4	75.56	200.81	342.91	2714.22	1	1
5	2	1	i	486.1	74.92	208.91	334.08	2719.71	1	1
5	2	2	o	620.5	79.67	192.89	520.52	808.75	1	1
5	2	2	i	572	74.8	209.72	341	2744.28	1	1
5	2	2	i	563.2	73.5	212.76	316.28	2739.95	1	1
5	2	1	o	502.6	77.07	196.27	503.89	797.45	1	1
5	2	2	i	581.9	76.95	210.86	368.43	2747.8	1	1
5	2	1	i	493.8	77.69	208.59	395.46	2733.91	1	1
5	2	1	o	416.7	80.03	198.17	533.76	903.46	1	1
5	2	2	i	552.2	75.07	203.11	389.83	2819.54	1	1
5	2	1	o	628.2	77.56	193.11	507.56	872.46	1	1
5	2	1	i	601.7	74.65	205.3	368.35	2765.04	1	1
5	2	1	i	717.4	76.4	209.15	349.52	2767.83	1	1
5	2	1	o	603.9	80.03	210.67	512.54	839.47	1	1
5	2	1	i	497.1	77.08	212.9	365.33	2775.6	1	1
5	2	1	o	518	80.93	205.88	518.63	822.29	1	1
5	2	2	i	771.4	77.45	211.99	361.62	2771.04	1	1
5	2	1	i	596.2	77.64	205.57	394.67	2813.11	1	1
5	2	2	o	477.3	78.67	196.64	526.24	848.73	1	1
5	2	2	o	384.8	78.98	197.87	523.02	911.03	1	1
5	2	2	i	472.9	75.55	197.58	336.85	2802.45	1	1
5	2	2	i	586.3	76.47	204.29	370.33	2775.31	1	1
5	2	2	o	515.8	78.36	187.88	536.32	844.04	1	1
5	2	1	i	491.6	74.19	214.51	377.02	2778.09	1	1
5	2	2	i	464.1	76.73	207.82	412.48	2754.8	1	1
5	2	2	o	468.5	79.49	201.33	569.15	859	1	1
5	2	2	i	470.7	76.83	210.97	390.6	2707	1	1
5	2	2	o	541.2	78.06	201.43	553.83	882.66	1	1
5	2	1	o	522.4	79.31	204.78	524.99	819.42	1	1
5	2	2	i	588.5	77.41	210.69	360.31	2797.95	1	1
5	2	2	o	488.3	79.71	197.11	497.75	882.72	1	1
5	2	1	i	635.9	71.27	220.21	384.42	2726.78	1	1
5	2	1	i	507	77.89	216.58	336.11	2751.59	1	1
5	2	1	i	643.6	73.33	208.2	358.96	2721.34	1	1
5	2	2	i	573.1	77.17	224.19	373.75	2736.18	1	1
5	2	2	o	561	77.77	211.82	494.94	838.74	1	1
5	2	1	i	502.6	75.96	211.84	389.62	2746.57	1	1
5	2	1	o	537.9	77.29	206.78	531.6	804.75	1	1
5	2	2	o	503.7	75.98	204.34	525.54	792.85	1	1
5	2	2	i	562.1	75.58	230.31	364.07	2720.99	1	1
5	2	2	o	511.4	79.32	197.63	573.99	869.41	1	1
5	2	1	i	987.2	74.16	209.32	357.18	2793.69	1	1
5	2	1	i	613.9	76.69	206.03	374.57	2709.24	1	1
5	2	2	i	510.3	76.4	218.97	373.71	2796.43	1	1
5	2	2	o	588.5	79.06	209.42	526.48	840.58	1	1
5	2	2	i	591.8	72.83	208.4	391.63	2713.78	1	1
5	2	1	o	455.3	76.35	202.97	560.7	912.09	1	1
5	2	1	i	491.6	74.9	221.54	403.12	2709.55	1	1
5	2	1	i	426.6	75.36	210.4	373.34	2755.3	1	1
5	2	1	o	1014.8	74.99	185.47	523.99	845.16	1	1
5	2	2	o	589.6	78.52	198.51	551.75	792.88	1	1
5	2	2	i	606.1	75.29	214.2	286.47	2664.07	1	1
5	2	2	o	491.6	74.75	219.09	498.47	833.73	1	1
5	2	2	i	523.5	76.75	209.64	352.41	2719.88	1	1
5	2	2	o	482.8	79.32	204.86	567.11	835.95	1	1
5	3	1	u	654	78.91	240.79	344.66	491.89	1	1
5	3	2	i	632.6	79.3	216.89	354.62	2766.69	1	1
5	3	2	u	524.2	79.19	225.44	415.85	461.31	1	1
5	3	2	i	527.5	77.95	216.24	299.12	2744.2	1	1
5	3	2	i	442	76.33	213.41	376.42	2692.91	1	1
5	3	1	i	471.6	78.86	218.97	342.57	2727.11	1	1
5	3	2	u	548.8	81.4	244.62	324.54	541.39	1	1
5	3	1	i	407.5	80.38	241.67	273.76	2637.21	1	1
5	3	2	u	616.2	79.51	242.18	410.15	586.93	1	1
5	3	1	i	506.1	80.56	221.3	336.19	2791.71	1	1
5	3	1	u	516	76.17	227.95	358.88	502.35	1	1
5	3	2	i	552.1	78.54	215.03	328.93	2775.05	1	1
5	3	2	i	548.8	78.03	221.1	378.22	2666.06	1	1
5	3	2	u	598.1	78.06	227.84	344.53	482.89	1	1
5	3	2	u	519.2	79.32	227.12	333.63	470.99	1	1
5	3	1	u	677	78.97	236.87	347.98	476.12	1	1
5	3	2	u	532.4	77.91	230.14	371.68	466.47	1	1
5	3	1	u	506.1	77.44	228.1	364.44	465.86	1	1
5	3	1	u	511	81.39	209.89	417.81	634.36	1	1
5	3	2	u	529.1	74.46	228.25	453.77	0	1	1
5	3	1	u	731.2	76.78	226.58	387.21	455.69	1	1
5	3	1	u	634.3	78.65	217.26	438.52	448.82	1	1
5	3	1	i	821.6	78.05	229.68	332.68	2743.69	1	1
5	3	1	u	608	80.65	231.89	421.14	645.17	1	1
5	3	2	i	568.5	79.51	219.04	360.46	2803.04	1	1
5	3	2	i	547.2	79.87	224.19	339.63	2827.78	1	1
5	3	2	u	606.3	80.09	234.9	391.48	539.37	1	1
5	3	2	i	547.2	78.79	227.05	344.26	2771.95	1	1
5	3	2	i	433.8	79.82	225.44	381.41	2793	1	1
5	3	2	u	532.4	78.51	231.51	407.64	531.87	1	1
5	3	1	i	492.9	79.16	241.52	300.03	2720.63	1	1
5	3	2	u	468.3	79.91	235.55	466.07	551.09	1	1
5	3	2	u	750.9	79.28	231.87	383.43	580.88	1	1
5	3	2	u	522.5	80.93	227.02	418.12	670.55	1	1
5	3	1	u	527.5	78.31	221.44	406.94	575.04	1	1
5	3	1	i	552.1	80.15	229.86	308.21	2767.37	1	1
5	3	2	i	463.4	74.43	230.35	286.92	2736.08	1	1
5	3	2	u	741.1	77.42	225.83	443.41	0	1	1
5	3	1	u	675.3	78.33	230.51	379.76	622.94	1	1
5	3	1	u	478.2	80.83	227.83	401.17	671.39	1	1
5	3	1	i	481.4	78.45	231.57	320.66	2773.6	1	1
5	3	1	i	492.9	79.93	233.38	358.9	2785.43	1	1
5	3	2	u	683.6	78.82	235.76	414.19	600.62	1	1
5	3	2	u	601.4	79.5	230.86	382.31	619.12	1	1
5	3	2	u	824.9	79.91	219.87	375.77	630.87	1	1
5	3	1	i	700	79.75	223.28	360.94	2757.95	1	1
5	3	1	i	491.3	80.35	216.85	318.74	2824.96	1	1
5	3	1	u	529.1	78.44	232.06	386.65	513.45	1	1
5	3	2	u	439.4	80.11	230.72	384.98	639.46	1	1
5	3	2	i	622.8	80.54	222.86	301.12	2778.8	1	1
5	3	2	u	548.8	79.77	232.02	390.76	654.41	1	1
5	3	1	i	502.8	81.45	227.8	281.89	2767.98	1	1
5	3	1	skip	100	44.01	0	0	0	1	2
5	3	1	u	581.7	79.98	234.99	348.97	586.08	1	1
5	3	2	u	660.6	79.38	233.15	403.45	595.43	1	1
5	3	2	i	540.6	79.86	231.73	324.4	2776.05	1	1
5	3	1	u	478.2	77.3	231.53	410.25	611.22	1	1
5	3	2	i	652.3	80.87	232.88	318.74	2749.52	1	1
5	3	1	i	517.6	78.96	235.72	299.76	2730.06	1	1
5	3	1	u	754.2	77.94	234.59	374.73	542.15	1	1
5	3	2	i	530.7	80.3	220.57	282.74	2834.2	1	1
5	3	2	i	497.9	80.54	217.64	350.7	2738.64	1	1
5	3	1	i	547.2	82.41	233.71	280.21	2414.3	1	1
5	3	1	u	407.5	80.43	242.12	321.79	709.85	1	1
5	3	2	i	453.5	79.15	226.3	296.72	2724.26	1	1
5	3	1	i	509.4	79.47	229.87	316.11	2727.78	1	1
5	3	2	u	512.7	75	223.46	378.49	525.65	1	1
5	3	1	i	606.3	81.03	235.72	291.14	2661.3	1	1
5	3	1	i	471.6	78.91	223.43	296.9	2790.64	1	1
5	3	2	u	535.7	78.15	235.11	395.24	531.26	1	1
5	3	2	i	609.6	79.8	237.18	291.57	2735.87	1	1
5	3	2	i	599.8	78.38	226.04	332.56	2752.01	1	1
5	3	2	i	540.6	79.89	229.41	314.94	2752.6	1	1
5	3	2	i	514.3	79.3	212.32	339.33	2759.38	1	1
5	3	2	i	455.2	79.62	232.07	313.99	2798.27	1	1
5	3	2	i	491.3	79.73	237.29	327.48	2815.85	1	1
5	3	1	i	524.2	79.56	237.61	359.41	2787.87	1	1
5	3	2	u	672.1	78.54	239.99	406.84	585.84	1	1
5	3	1	u	601.4	79.12	242.33	428.21	579.23	1	1
5	3	1	u	736.1	76.88	231.31	429.79	585.69	1	1
5	3	1	i	512.7	79.01	246.67	302.67	2752.61	1	1
5	3	2	u	479.8	79.04	254.83	374.09	569.73	1	1
5	3	1	u	414.1	79.82	252.46	427.51	602.1	1	1
5	3	2	u	601.4	80.33	242.79	397.54	590.96	1	1
5	3	1	i	793.7	80.89	225.11	308.4	2746.72	1	1
5	3	2	i	465	80.18	224.17	418.8	2713.32	1	1
5	3	1	i	534	81.37	237.49	313.84	2785.61	1	1
5	3	1	i	566.9	77.86	238.81	382	2796.61	1	1
5	3	2	i	548.8	74.64	196.77	397.93	2671.74	1	1
5	3	1	u	732.9	77.47	259.26	440.36	688.53	1	1
5	3	2	i	833.1	78.56	237.25	307.25	2801.99	1	1
5	3	2	u	627.7	79.79	237.97	398.51	674.99	1	1
5	3	1	i	583.3	78.51	240.78	356.52	2804.04	1	1
5	3	2	i	527.5	79.05	248.72	360.63	2789.12	1	1
5	3	2	u	520.9	77.76	240.77	416.58	516.99	1	1
5	3	1	i	629.3	76.98	231.19	292.58	2765.66	1	1
5	3	1	i	443.6	78.62	245.95	294.76	2708.74	1	1
5	3	2	u	775.6	76.5	239.66	416.31	491.39	1	1
5	3	1	i	609.6	80.84	249.14	312.09	2755.89	1	1
5	3	2	u	1188	78.44	242.69	350.69	604.89	1	1
5	3	1	u	530.7	77.65	232.55	324.28	522.35	1	1
5	3	2	u	1156.8	76.2	240.96	379.06	502.24	1	1
5	3	1	u	542.2	79.47	227.95	431.62	655.01	1	1
5	3	1	i	619.5	81.19	238.24	302.54	2715.91	1	1
5	3	2	i	562	79.92	253.31	305.26	2762.6	1	1
5	3	2	i	524.2	80.19	240.43	287.26	2723.11	1	1
5	3	1	u	522.5	76.97	239.39	443.9	497.81	1	1
5	3	1	u	581.7	77.01	223.46	362.4	595.72	1	1
5	3	2	u	571.8	79.05	235.91	403.9	591.1	1	1
5	3	1	i	603	78.56	231.83	324.48	2779.26	1	1
5	3	1	u	668.8	77.97	238	373.56	535.49	1	1
5	3	1	u	571.8	80.44	240.06	440.22	707.43	1	1
5	3	1	u	611.3	79.69	243.78	405.72	693.56	1	1
5	3	2	i	655.6	75.12	214.54	377.02	2774.8	1	1
5	3	1	u	491.3	79.38	211.98	429.05	677.28	1	1
5	3	2	i	471.6	77.91	228.64	353.12	2736.14	1	1
5	3	1	i	558.7	74.35	227.57	354.22	2693.32	1	1
5	3	1	skip	100	46	0	0	0	1	2
5	3	1	i	483.1	78.28	230.99	339.38	2758.98	1	1
5	3	1	u	524.2	77.01	233.35	363.45	588.38	1	1
6	1	1	te	1882.4	75.13	81.72	357.11	1888.86	1	1
6	1	1	te	935.5	74.63	79.18	381.51	1957.68	1	1
6	1	1	ke	702	73.54	75.33	372.76	1985.52	1	1
6	1	2	ke	927.7	75.11	84.85	344.32	2024.67	1	1
6	1	1	te	635.9	75.83	87.11	392.97	1930.69	1	1
6	1	2	kip	100	54.26	0	0	0	1	2
6	1	2	ke	697.6	75.34	85.2	389.95	1909.45	1	1
6	1	2	ke	727.3	73.5	77.41	374.07	1988.29	1	1
6	1	1	te	884.8	73.87	78.37	380.52	2236.49	1	1
6	1	2	te	835.2	73.11	82.42	362.82	2029.6	1	1
6	1	2	te	700.9	75.29	82.15	368.65	1974.18	1	1
6	1	2	te	640.3	74.82	85.91	349.94	1966.59	1	1
6	1	1	ke	705.3	73.73	81.01	355.77	2029.5	1	1
6	1	2	ke	795.6	72.92	79.14	337.19	2018.05	1	1
6	1	1	te	791.2	74.06	81.05	378.12	2253.57	1	1
6	1	2	ke	881.5	74.17	77.49	370.36	2061.75	1	1
6	1	2	te	800	76.65	85.61	401.48	1994.19	1	1
6	1	2	ke	708.6	73.81	80.89	373.22	1983.18	1	1
6	1	1	ke	730.6	75.37	85.1	414.17	1985.9	1	1
6	1	1	ke	616.1	73.02	78.73	401.71	2043.04	1	1
6	1	2	te	724	74.05	88.95	394.43	1903.31	1	1
6	1	1	ke	715.2	71.37	81.08	187.12	1978.94	1	1
6	1	2	ke	685.4	72.21	83.36	392.18	2083.5	1	1
6	1	1	te	750.4	73.93	85.59	374.8	1956.58	1	1
6	1	1	ke	877.1	74.91	81.31	342.78	1969.94	1	1
6	1	2	ke	709.7	73.62	84.27	325.56	1926.39	1	1
6	1	1	te	735	71.61	85.72	359.74	1879.81	1	1
6	1	1	ke	714.1	74.14	85.67	360.46	1941.57	1	1
6	1	1	ke	713	72.82	83.88	294.96	1904.56	1	1
6	1	2	ke	685.4	71.41	81.8	260.01	2008.87	1	1
6	1	1	ke	656.8	71.63	80.46	305.78	1842.44	1	1
6	1	2	ke	717.4	73.22	85.35	307.06	1891.16	1	1
6	1	2	ke	639.2	72.77	80.96	336.38	1889.66	1	1
6	1	2	ke	587.4	74.35	80.19	324.52	1965.74	1	1
6	1	2	te	831.9	74.99	79.89	400.71	1980.61	1	1
6	1	1	te	728.4	75.12	89.45	387.08	1856.2	1	1
6	1	1	te	622.7	74.96	89.94	389.39	2044.45	1	1
6	1	2	ke	629.3	73.3	79.84	303.52	1936.38	1	1
6	1	2	te	888.1	74.28	83.85	416.75	1905.67	1	1
6	1	2	ke	631.5	73.17	79.19	326.3	2000.3	1	1
6	1	1	te	703.1	72.74	75.93	381.87	1928.78	1	1
6	1	2	te	801.1	71.87	75.92	367.52	1974.13	1	1
6	1	2	te	597.3	72.94	78.31	341.85	2258.44	1	1
6	1	1	te	616.1	73.37	81.14	324.76	2060.13	1	1
6	1	2	te	585.2	74.37	82.06	346.4	1997.67	1	1
6	1	2	te	608.4	72.47	82.64	381.03	2041.97	1	1
6	1	2	te	665.6	72.3	81.31	295.28	1952.59	1	1
6	1	2	te	633.7	73.39	80.12	389.22	2034.74	1	1
6	1	1	te	773.6	71.94	81.66	327.74	2207.08	1	1
6	1	1	te	704.2	73.49	81.11	369.17	2067.57	1	1
6	1	1	ke	615	74.53	81.85	311.01	1955.61	1	1
6	1	1	te	790.1	73.72	78.76	390.86	2127.41	1	1
6	1	2	te	847.3	74.2	77.91	412.34	1958.55	1	1
6	1	1	te	705.3	73.7	83.66	386.71	2094.99	1	1
6	1	1	te	714.1	73.01	82.53	333.82	1892.44	1	1
6	1	1	ke	786.8	73.57	78.98	349.19	1954.87	1	1
6	1	1	te	685.4	71.22	75.33	369.11	2027.25	1	1
6	1	1	te	623.8	72.18	79	394.45	2158.25	1	1
6	1	1	ke	688.8	73.58	76.33	350.12	2006.62	1	1
6	1	1	te	900.2	73.8	83.49	365.9	1871.24	1	1
6	1	2	te	1106.2	71.74	79.44	393.65	1803.19	1	1
6	1	1	ke	732.8	72.26	82.46	317.42	2071.36	1	1
6	1	2	te	857.3	72.67	83.5	368.4	2092.42	1	1
6	1	1	ke	561	71.59	81.49	363.56	1904.94	1	1
6	1	2	te	1018.1	72.36	82.77	303.29	1867.37	1	1
6	1	2	te	646.9	72.07	81.27	387.46	2055.73	1	1
6	1	1	ke	589.6	72.72	86.16	345.91	1901.37	1	1
6	1	2	ke	815.4	73.03	83.73	322.96	2023.4	1	1
6	1	1	te	675.5	72.86	85.54	306.6	2020.69	1	1
6	1	2	ke	854	73.56	79.26	376.6	1973.47	1	1
6	1	1	ke	653.5	74.77	85.14	362.33	1981.67	1	1
6	1	1	ke	595.1	71.28	88.01	348.77	1956.21	1	1
6	1	1	ke	514.7	74.17	88.91	368.14	1873.47	1	1
6	1	1	te	854	71.39	80.2	361.94	1838.72	1	1
6	1	2	ke	675.5	71.46	80.26	364.55	1835.46	1	1
6	1	1	te	1074.2	72.99	81.38	386.49	2108.69	1	1
6	1	1	ke	655.7	72.71	77.9	305.13	1888.51	1	1
6	1	1	ke	676.6	71.77	80.1	335.84	1972.96	1	1
6	1	1	te	747.1	71.76	82.9	359.64	1967.01	1	1
6	1	1	ke	642.5	72.47	82.63	415.17	1891.99	1	1
6	1	2	te	1073.1	70.33	76.01	342.22	1876.79	1	1
6	1	1	te	949.8	73.04	82.77	385	1842.02	1	1
6	1	2	ke	1416.8	72.49	82.61	347.5	1794	1	1
6	1	2	ke	1132.6	72.56	78.68	380.02	1816.67	1	1
6	1	2	ke	617.2	71.84	77.2	383.46	1833.08	1	1
6	1	2	ke	780.2	70.98	75.47	341.18	1963.73	1	1
6	1	2	te	906.8	71.47	76.84	336.69	2024.79	1	1
6	1	1	ke	882.6	73.31	0	407.28	1792.47	1	1
6	1	1	ke	1335.3	72.16	0	370.47	1807.02	1	1
6	1	2	ke	923.3	74.59	78.73	376.68	1871.85	1	1
6	1	1	te	724	72.63	77.01	374.73	1917.44	1	1
6	1	2	te	850.7	69.88	75.97	189.66	2138.3	1	1
6	1	2	te	772.5	72.26	0	375.34	1899.18	1	1
6	1	2	ke	721.8	72.88	0	351.44	1921.55	1	1
6	1	1	te	757	72.82	79.1	348.63	2034.12	1	1
6	1	1	ke	682.1	72.43	0	350.63	2030.57	1	1
6	1	1	ke	626	71.74	76.01	319.18	1921.24	1	1
6	1	1	ke	615	72.57	77.33	389.53	1904.81	1	1
6	1	2	ke	1122.7	70.36	0	293.05	2020.19	1	1
6	1	1	te	735	70.84	0	282.3	2055.32	1	1
6	1	1	ke	1010.4	72.74	77.68	366.67	1860.42	1	1
6	1	2	ke	806.6	71.33	77.78	273.55	1913.1	1	1
6	1	2	ke	727.3	73.06	80.1	349.01	1904.31	1	1
6	1	1	ke	676.6	72.33	80.75	308.99	1833.34	1	1
6	1	2	ke	686.5	73.42	77.94	267.78	1900.81	1	1
6	1	2	te	967.4	69.61	0	270.08	1754.02	1	1
6	1	2	ke	1175.6	72.05	76.93	347.46	1900.58	1	1
6	1	1	te	1207.5	71.88	78.49	327.34	1783.98	1	1
6	1	2	ke	677.7	70.91	75.5	200.53	1857.58	1	1
6	1	2	ke	847.3	69.62	75.38	276.85	2098.66	1	2
6	1	2	te	801.1	71.14	76.73	387.11	2057.1	1	1
6	1	2	te	623.8	71.71	76.07	352.25	2210.01	1	1
6	1	1	ke	941	71.64	0	366.66	1976.8	1	1
6	1	2	ke	936.6	69.29	0	360.82	1770.57	1	1
6	1	2	kip	100	42.45	0	0	0	1	2
6	1	1	te	1634.8	69.36	0	257.54	1872.8	1	1
6	1	2	te	1151.3	70.45	0	324.69	1826.65	1	1
6	1	1	te	823.1	70.99	77.57	284.34	1944.06	1	1
6	1	1	ke	892.5	70.46	80.09	1829.82	1909.25	1	1
6	1	2	te	885.9	71.51	79.31	293.38	1773.71	1	1
6	2	2	i	1077.5	75.22	96.33	158.89	2474.48	1	1
6	2	1	o	678.8	73.81	87.04	322.29	792.6	1	1
6	2	2	i	748.2	74.42	89.42	234.93	2498.28	1	1
6	2	2	i	714.1	71.68	87.14	2384.85	2483.15	1	1
6	2	1	o	719.6	70.12	90.18	329.45	682.92	1	1
6	2	1	o	695.4	71.31	94.14	294.19	742.31	1	1
6	2	2	o	925.5	73.02	88.3	395.25	815.03	1	1
6	2	1	i	715.2	72.35	97.07	207.76	2698.34	1	1
6	2	1	i	757	71.37	90.09	230.6	2534.48	1	1
6	2	1	i	613.9	71.7	89.58	237.87	2535.39	1	1
6	2	2	o	809.9	70.76	91.55	312.24	726.81	1	1
6	2	2	i	806.6	72.69	90.4	232.27	2461.06	1	1
6	2	1	o	757	69.74	81.43	360.26	709.43	1	1
6	2	1	i	591.8	71.29	86.97	239.55	2502.29	1	1
6	2	1	o	708.6	69.6	85.67	241.23	685.06	1	1
6	2	1	i	483.9	69.88	87.81	231.9	2526.56	1	1
6	2	2	o	1046.6	70.14	81.4	339.95	739.55	1	1
6	2	1	o	1119.4	70.39	80.1	314.07	677.42	1	1
6	2	2	i	851.8	72.27	87.21	235.91	2610.16	1	1
6	2	1	i	1028	72.46	88.97	0	2405.36	1	1
6	2	2	i	711.9	70.66	85.84	241.02	2414.46	1	1
6	2	2	o	681	69.7	80.68	326.99	735.01	1	1
6	2	1	o	685.4	71.18	87.36	312.34	789.46	1	1
6	2	1	o	730.6	70.79	86.68	316.72	794	1	1
6	2	2	o	676.6	71.45	82.51	248.24	793.77	1	1
6	2	2	i	935.5	70.82	89.98	227.25	2605.8	1	1
6	2	2	i	685.4	70.79	96.06	183.93	2556.55	1	1
6	2	2	i	612.8	69.2	83.55	224.73	2538.14	1	1
6	2	2	i	543.4	69.97	87.71	0	2599.24	1	1
6	2	2	i	588.5	69.74	80.3	225.46	2435.91	1	1
6	2	2	i	577.5	70.85	87.37	219.71	2456.55	1	1
6	2	2	o	684.3	70.33	84.44	268.22	741.53	1	1
6	2	2	o	689.9	70.88	83.9	300.54	746.24	1	1
6	2	2	i	874.9	70.16	87.14	228.61	2564.97	1	1
6	2	2	i	1022.5	69.06	86.38	218.22	2579.76	1	1
6	2	1	o	708.6	70.03	84.72	318.12	792.86	1	1
6	2	2	o	842.9	70.07	83.79	359.72	736.28	1	1
6	2	2	o	583	69.2	88.49	267.87	725.85	1	1
6	2	1	i	850.7	71.55	88.39	229.04	2517.8	1	1
6	2	2	o	719.6	69.37	82.46	285.47	743.97	1	1
6	2	1	i	868.3	71.48	87.13	241.05	2197.28	1	1
6	2	1	i	672.2	70.54	82.71	252.21	2365.3	1	1
6	2	1	o	656.8	69.77	85.75	314.89	781.86	1	1
6	2	2	o	762.5	70.52	85.81	282.28	798.79	1	1
6	2	2	i	811	69.73	89.93	197.79	2628.64	1	1
6	2	1	o	844	67.81	82.53	271	734.12	1	1
6	2	1	i	496	70.41	83.15	0	2539.61	1	1
6	2	1	o	883.7	69.85	81.48	372.75	756.89	1	1
6	2	2	i	1059.9	71.64	90.17	253.46	2560.07	1	1
6	2	2	o	660.1	68.63	86.77	307.82	761.46	1	1
6	2	2	i	791.2	71.16	87.39	0	2555.83	1	1
6	2	2	i	681	69.65	84.6	240.58	2424.85	1	1
6	2	2	o	686.5	70.36	88.69	374.68	825	1	1
6	2	2	i	830.8	71.22	91.39	243.49	2481.31	1	1
6	2	2	i	704.2	71.39	87.76	241.12	2426.99	1	1
6	2	1	i	957.5	71.85	90.31	236.5	2533.37	1	1
6	2	2	o	839.6	70.42	85.49	305.33	789.32	1	1
6	2	1	o	849.6	70.31	84.07	308.36	772.09	1	1
6	2	1	o	959.7	69.47	82.85	323.51	789.3	1	1
6	2	1	i	1152.4	72.77	81.8	226.43	2626.27	1	1
6	2	1	o	724	70.6	83.5	330.98	766.49	1	1
6	2	1	o	804.4	70.66	77.68	352.83	774.27	1	1
6	2	2	o	567.6	70.97	86.05	296	758.83	1	1
6	2	1	i	665.6	69.3	78.88	177.47	2477.12	1	1
6	2	1	i	556.6	69.43	79.62	208.24	2419.42	1	1
6	2	2	o	705.3	69.26	82.56	283.17	655.08	1	1
6	2	2	i	877.1	69.53	84.48	190.84	2586.6	1	1
6	2	2	i	938.8	69.8	81.32	0	2623.5	1	1
6	2	2	o	780.2	70.88	83.32	259.67	821.69	1	1
6	2	1	o	1156.8	69.55	81.01	232.04	629.06	1	1
6	2	1	o	850.7	68.16	86.33	234.61	768.5	1	1
6	2	2	i	882.6	71.27	83.67	180.97	2669.76	1	1
6	2	1	i	942.1	69.74	84.74	0	2616.97	1	1
6	2	2	o	758.1	70	87.11	201.08	689.48	1	1
6	2	1	o	659	68.41	82.52	185.93	780.83	1	1
6	2	1	i	790.1	70.56	85.43	0	2565.76	1	1
6	2	1	i	789	71.09	84.69	0	2543.74	1	1
6	2	1	o	789	70.31	85.55	175.62	736.66	1	1
6	2	2	o	1046.7	66.97	85.03	202.05	821.32	1	1
[truncated: 4,481 more rows]
